# Supplementary material for: A genetic map of cassava (Manihot esculenta Crantz) with integrated physical mapping of immunity-related genes
Source: BMC Genomics. 2015 Mar 16;16(1):190. doi: 10.1186/s12864-015-1397-4 (PMC4417308; doi:10.1186/s12864-015-1397-4)
Supplement: Additional file 1: — Distribution of the genotyping data obtained by GBS across 3,450 scaffolds of the cassava genome. The table shows the number of SNPs representing the scaffolds in 1,000 range and the cumulative scaffold length in base pairs. [file 12864_2015_1397_MOESM1_ESM.xlsx]

## Sheet: Additional file 1
Scaffold numbers	No. of Scaffolds	No. of SNPs	Cumulative scaffold length (bp)
1-1,000	263	4471	32330438
1,001-2,000	236	4195	25011865
2,001-3,000	251	6018	34498177
3,001-4,000	316	9701	52713562
4,001-5,000	290	7082	38347245
5,001-6,000	275	5209	33186834
6,001-7,000	307	9209	49997371
7,001-8,000	249	7181	36590893
8,001-9,000	274	6256	40331322
9,001-10,000	248	4670	32129801
10,001-11,000	237	4768	28460424
11,001-12,000	249	5585	32309907
12,001-12,977	255	4509	27319520
Total	3450	78854	463227359
