# Supplementary material for: A genetic map of cassava (Manihot esculenta Crantz) with integrated physical mapping of immunity-related genes
Source: BMC Genomics. 2015 Mar 16;16(1):190. doi: 10.1186/s12864-015-1397-4 (PMC4417308; doi:10.1186/s12864-015-1397-4)
Supplement: Additional file 5: — Summary of the genetic map data and anchored genes coding IRPs. Linkage groups, marker names, cumulative marker distance in cM, scaffold in the draft reference genome, position in bp and corresponding anchored genes coding IRPs start and end position in bp. [file 12864_2015_1397_MOESM5_ESM.xlsx]

## Sheet: Additional file 5
Linkage group	Marker	distance (cM)	scaffold	Position bp	Anchored IRG	start bp(gene)	end bp(gen)	IRG Annotation	IRG-Cluster
LG16	MB_0002	68.096	5	5419
LG11	MB_0052	85.472	13	92567
LG8	MB_0156	67.203	47	42160
LG14	MB_0208	97.997	53	12929
LG1	MB_0275	55.342	69	134415	cassava4.1_000577m.g	55815	59292	LRR-kinase	2
LG1	MB_0261	55.574	69	115456	cassava4.1_026317m.g	25924	28902	LRR
LG1	MB_0290	59.741	69	250732
LG15	MB_0325	18.372	70	103504
LG2.2	MB_0346	14.212	80	36067	cassava4.1_006003m.g	388340	391378	WRKY
LG2.2	MB_0362	15.576	80	281017	cassava4.1_012748m.g	65278	66511	WRKY
LG2.2	MB_0348	16.645	80	106735
LG2.2	MB_0350	17.977	80	106772
LG2.2	MB_0360	18.987	80	265802
LG2.2	MB_0361	19.971	80	278528
LG2.2	MB_0376	21.322	80	363668
LG2	MB_0433	78.607	81	500088
LG4	MB_0414	102.904	81	46079
LG2.2	MB_0436	170.058	85	132526
LG6	MB_0457	83.264	85	298430
LG6	MB_0460	86.334	85	298540
LG1	MB_0551	36.532	109	248327	cassava4.1_011734m.g	46203	49088	LRR	2
LG1	MB_0552	38.251	109	252362	cassava4.1_012575m.g	89941	93589	WRKY
LG1	MB_0539	38.859	109	222327
LG1	MB_0541	39.577	109	225272
LG1	MB_0525	41.614	109	49880
LG1	MB_0522	42.007	109	3685
LG1	MB_0526	42.734	109	79534
LG4	MB_0596	38.866	131	72549
LG5	MB_0645	115.332	136	129622
LG5	MB_0643	116.125	136	128524
LG5	MB_0635	116.984	136	89412
LG16	MB_0728	85.556	174	17004
LG16	MB_0729	88.896	174	17393
LG16	MB_0731	93.263	174	21207
LG5	MB_0747	187.202	183	9531
LG6	MB_0760	72.529	185	67456
LG6	MB_0754	73.669	185	42768
LG6	MB_0759	82.674	185	67450
LG13	MB_69697	73.507	204	88363
LG13	MB_59769	77.756	204	220334
LG8	MB_0793	62.967	206	62298	cassava4.1_003375m.g	102187	104224	LRR-kinase
LG8	MB_0792	63.662	206	29438	cassava4.1_032004m.g	486601	487231	WRKY
LG8	MB_0795	64.09	206	62707
LG9	MB_0883	0	224	31411
LG15	MB_0965	95.935	227	1115
LG5	MB_1048	90.337	248	52404	cassava4.1_000617m.g	282748	296478	LRR	2
LG5	MB_1056	187.102	248	171024	cassava4.1_015836m.g	171195	176112	LRR
LG5	MB_1060	187.111	248	285621
LG13	MB_73752	84.85	260	49230
LG6	MB_1145	75.291	277	44004
LG6	MB_1149	75.704	277	60511
LG18	MB_1325	42.574	318	497480
LG18	MB_1312	44.042	318	455764
LG18	MB_1324	47	318	497473
LG18	MB_1258	48.311	318	222999
LG18	MB_1243	50.094	318	90867
LG18	MB_1228	54.34	318	58472
LG18	MB_1237	54.863	318	83625
LG18	MB_1305	56.59	318	434869
LG18	MB_1224	56.794	318	52366
LG18	MB_1267	56.804	318	260879
LG18	MB_1265	57.358	318	253417
LG18	MB_1298	58.438	318	393368
LG17	MB_1332	28.139	321	46532
LG17	MB_1334	29.234	321	54526
LG17	MB_1337	31.404	321	59970
LG15	MB_1356	38.195	325	10813	cassava4.1_029193m.g	246626	249755	LRR	3
LG15	MB_1376	41.966	325	239165	cassava4.1_001333m.g	391647	398021	LRR-kinase
LG15	MB_1386	43.298	325	263250	cassava4.1_017214m.g	479801	480856	WRKY
LG15	MB_1372	43.746	325	202441
LG15	MB_1383	44.396	325	262527
LG15	MB_1367	45.041	325	154547
LG15	MB_1427	49.704	325	579560
LG15	MB_1443	50.853	325	587964
LG15	MB_1471	52.188	325	729708
LG10	MB_1500	137.793	341	122037	cassava4.1_032717m.g	185431	187084	WRKY	3
LG10	MB_1551	139.766	341	327826	cassava4.1_003504m.g	232239	234929	LRR-kinase
LG10	MB_1629	141.153	341	625377	cassava4.1_026412m.g	267020	269650	LRR
LG10	MB_1729	142.723	341	1066658	cassava4.1_033531m.g	351424	352981	WRKY
LG10	MB_1698	143.155	341	940925	cassava4.1_025207m.g	971218	971556	LysM
LG10	MB_1554	143.381	341	346149
LG10	MB_1488	143.63	341	109689
LG10	MB_1531	144.55	341	307367
LG10	MB_1655	145.367	341	783254
LG10	MB_1612	146.058	341	559046
LG10	MB_1613	151.386	341	559133
LG10	MB_1739	62.302	343	44675
LG18	MB_1924	96.285	428	53368
LG4	MB_1956	92.826	435	44809
LG4	MB_1953	97.158	435	19252
LG14	MB_1948	0	435	14125	cassava4.1_018204m.g	13153	14676	LRR
LG18	MB_1991	78.409	447	838
LG7	MB_2025	106.73	455	295074
LG7	MB_2035	136.253	455	448723
LG3	MB_2061	85.325	467	141626
LG3	MB_2063	87.481	467	163413
LG17	MB_2092	72.538	471	27621
LG5	MB_2097	187.677	480	105688
LG5	MB_2133	187.758	480	226022
LG2.2	MB_2194	148.064	492	154535	cassava4.1_010007m.g	165510	167223	WRKY	3
LG2.2	MB_2176	149.79	492	35745	cassava4.1_009710m.g	176600	178157	LRR
LG2.2	MB_2204	150.824	492	187902	cassava4.1_008158m.g	185683	186969	LRR
LG2.2	MB_2209	151.348	492	190842
LG2.2	MB_2183	151.809	492	110526
LG2.2	MB_2185	152.1	492	133782	cassava4.1_005300m.g	132124	134265	LRR
LG2.2	MB_2222	154.337	492	228714
LG5	MB_2253	64.614	504	15371
LG15	MB_2255	1.99	504	15392
LG5	MB_2361	119.248	506	499267
LG5	MB_2289	146.658	506	167145
LG8	MB_2398	80.434	522	46203
LG8	MB_2401	82.874	522	47733
LG14	MB_2422	85.467	539	34637
LG18	MB_2466	115.217	560	420657
LG18	MB_2453	118.071	560	70072
LG18	MB_2458	118.217	560	117876
LG18	MB_2462	119.369	560	228489
LG18	MB_2455	120.412	560	71523
LG16	MB_2520	76.307	620	40018
LG16	MB_2573	49.916	631	54436
LG5	MB_2605	138.028	636	6297
LG1	MB_2636	83.059	659	52751
LG5	MB_2671	37.862	681	169157
LG8	MB_2762	2.287	708	141395	cassava4.1_011940m.g	367528	369055	WRKY
LG8	MB_2753	3.047	708	91952
LG8	MB_2799	3.833	708	422295
LG8	MB_2801	6.177	708	422313
LG2	MB_2975	86.661	772	445376
LG4	MB_2976	63.585	772	505354
LG17	MB_3168	103.189	823	447330	cassava4.1_003270m.g	444552	448202	LRR-kinase
LG17	MB_3159	103.825	823	416281
LG17	MB_3115	105.256	823	106995
LG17	MB_3100	107.065	823	56147
LG17	MB_3099	111.095	823	10227
LG5	MB_3191	87.749	836	1585
LG13	MB_3836	4.715	847	2092410	cassava4.1_008576m.g	278993	280302	LRR
LG13	MB_3760	6.289	847	1696727	cassava4.1_024456m.g	579133	580946	LRR
LG13	MB_3794	8.596	847	1832246	cassava4.1_025524m.g	1429915	1434533	LRR
LG13	MB_3754	10.855	847	1653312	cassava4.1_033249m.g	1986892	1988243	WRKY	3
LG13	MB_3508	12.715	847	915217	cassava4.1_014614m.g	1991461	1992835	WRKY
LG13	MB_3327	14.136	847	379457	cassava4.1_027662m.g	2022942	2024601	WRKY
LG13	MB_3374	15.03	847	462424
LG13	MB_3417	16.198	847	591645
LG13	MB_3571	16.671	847	1209220
LG13	MB_3433	17.967	847	659363
LG13	MB_3362	18.647	847	444022
LG13	MB_3363	21.089	847	444238
LG13	MB_3487	23.841	847	862576
LG13	MB_3496	26.335	847	863448
LG13	MB_3521	30.406	847	962498
LG13	MB_3234	34.304	847	89264
LG6	MB_3928	92.742	853	111921
LG8	MB_4062	0	886	48090
LG8	MB_4057	4.726	886	36706
LG2.2	MB_4071	99.316	889	42433
LG4	MB_4195	93.896	926	196767	cassava4.1_030310m.g	29647	33376	LRR-NB_ARC
LG5	MB_4218	43.453	935	45975
LG5	MB_4235	186.173	935	97643
LG15	MB_4269	34.251	940	136557	cassava4.1_005465m.g	172992	175516	LRR
LG2	MB_4395	72.103	977	222713
LG2	MB_4389	78.61	977	204932
LG2	MB_4356	97.738	977	27717
LG15	MB_4414	15.14	984	211734
LG1	MB_4447	69.228	994	179464
LG2.2	MB_4472	104.718	1012	23518
LG2.2	MB_4478	105.599	1012	63202
LG2.2	MB_4482	106.139	1012	67952
LG2.2	MB_4477	107.654	1012	61124
LG8	MB_4530	67.949	1027	73806
LG8	MB_4566	80.127	1027	407433	cassava4.1_002168m.g	2649	5291	LRR-kinase
LG16	MB_4621	87.053	1046	3605	cassava4.1_011062m.g	367570	369055	WRKY	3
LG16	MB_4636	91.844	1046	216535	cassava4.1_033691m.g	406655	409025	LRR-NB_ARC
LG16			1046		cassava4.1_003207m.g	453779	459669	LRR-kinase
LG3	MB_4684	126.559	1061	12852
LG7	MB_4842	99.259	1106	19344
LG7	MB_5015	30.203	1127	474586	cassava4.1_000873m.g	243315	247522	LRR-kinase	4
LG7	MB_5051	43.887	1127	619340	cassava4.1_006314m.g	287377	289693	LRR
LG7	MB_5074	44.549	1127	723745	cassava4.1_002963m.g	587488	590876	LRR-kinase
LG7	MB_5012	45.324	1127	474510	cassava4.1_001117m.g	710872	716398	LRR-kinase
LG7	MB_5102	46.389	1127	814028
LG7	MB_4958	47.638	1127	328254
LG7	MB_4871	48.616	1127	79289
LG7	MB_4938	51.484	1127	301956
LG7	MB_5120	53.138	1127	884903
LG7	MB_4986	55.453	1127	379890
LG7	MB_4988	56.56	1127	387914
LG7	MB_4950	59.41	1127	316805
LG7	MB_4858	60.166	1127	21577
LG7	MB_4859	61.579	1127	21603
LG7	MB_4876	63.046	1127	105348
LG7	MB_4883	63.774	1127	115325
LG18	MB_5288	12.526	1195	36784	cassava4.1_029422m.g	183727	186255	LRR-kinase
LG18	MB_5296	13.551	1195	107202
LG18	MB_5289	16.537	1195	45199
LG16	MB_5480	71.865	1281	40579
LG16	MB_5482	73.549	1281	40598
LG10	MB_5521	6.266	1284	40916	cassava4.1_000485m.g	130913	134733	LRR-NB_ARC
LG10	MB_5523	10.03	1284	46911
LG10	MB_5531	13.88	1284	119786
LG10	MB_5529	16.184	1284	119766
LG10	MB_5532	16.446	1284	119901
LG18	MB_5569	126.306	1301	51875
LG18	MB_5551	129.232	1301	6057
LG18	MB_5555	132.179	1301	9221
LG6	MB_5705	101.96	1349	172316	cassava4.1_013937m.g	135376	136542	LRR
LG6	MB_5706	101.986	1349	172332
LG2	MB_5768	54.439	1375	42427
LG2	MB_5766	54.897	1375	37961
LG14	MB_5823	104.997	1407	242661
LG14	MB_5818	105.598	1407	236391
LG4	MB_5858	45.202	1426	23613
LG2	MB_5931	73.47	1438	196140
LG7	MB_5928	0	1438	153315
LG2.2	MB_5955	172.186	1441	60654	cassava4.1_000618m.g	15745	19425	LRR-kinase	3
LG2.2	MB_5956	172.615	1441	60680	cassava4.1_002430m.g	31631	36579	WRKY
LG2.2	MB_5990	174.626	1441	274433	cassava4.1_021038m.g	122549	125527	LRR-NB_ARC
LG2.2	MB_5980	175.203	1441	226672
LG2.2	MB_5976	175.937	1441	216559
LG2.2	MB_5964	176.668	1441	123161
LG2.2	MB_5958	177.232	1441	60884
LG2.2	MB_5997	179.195	1441	291229
LG2.2	MB_5974	183.517	1441	207947
LG1	MB_6053	55.909	1466	4151
LG2.2	MB_6097	104.485	1495	16600
LG2.2	MB_6122	80.717	1497	41331	cassava4.1_001604m.g	39541	42221	LRR-NB_ARC	2
LG2.2	MB_6128	82.343	1497	108825	cassava4.1_032160m.g	95276	97986	LRR
LG2.2	MB_6129	83.165	1497	108886
LG2.2	MB_6149	83.556	1497	135000
LG2.2	MB_6137	84.667	1497	128698
LG1	MB_6215	55.805	1508	112684
LG11	MB_6288	87.671	1514	55497
LG18	MB_6331	113.989	1530	117418
LG18	MB_6332	114.271	1530	117447
LG18	MB_6337	115.776	1530	117916
LG15	MB_6549	115.442	1551	753695	cassava4.1_000689m.g	59816	63574	LRR-kinase	2
LG15	MB_6408	115.476	1551	172260	cassava4.1_030257m.g	75546	78307	LRR-kinase
LG15	MB_6384	115.917	1551	70284
LG15	MB_6459	117.714	1551	465196	cassava4.1_031017m.g	1336590	1338113	LRR	4
LG15	MB_6451	117.76	1551	445027	cassava4.1_010223m.g	1343878	1345007	LRR
LG15	MB_6498	119.428	1551	645647	cassava4.1_032097m.g	1703330	1705219	LRR
LG15	MB_6485	120.057	1551	587453	cassava4.1_005098m.g	1743198	1746167	LRR
LG15	MB_6486	120.702	1551	591481	cassava4.1_011894m.g	3414603	3416232	WRKY
LG15	MB_6547	121.159	1551	749484
LG15	MB_6552	121.174	1551	754074
LG15	MB_6507	121.824	1551	666223
LG15	MB_6516	122.104	1551	677257
LG15	MB_6511	122.864	1551	673316
LG15	MB_6483	123.745	1551	584497
LG15	MB_6816	124.327	1551	1580314
LG15	MB_6835	125.559	1551	1625065
LG15	MB_6786	125.958	1551	1457933
LG15	MB_6561	126.278	1551	820580
LG15	MB_6763	126.289	1551	1422386
LG15	MB_6586	127.607	1551	838670
LG15	MB_7006	129.32	1551	2069028
LG15	MB_6762	129.357	1551	1418817
LG15	MB_6722	129.874	1551	1315565
LG15	MB_6960	130.117	1551	1926073
LG15	MB_6673	130.496	1551	1160471
LG15	MB_6675	130.754	1551	1160539
LG15	MB_7110	131.212	1551	2371417
LG15	MB_7488	131.237	1551	3737528
LG15	MB_6712	132.093	1551	1275807
LG15	MB_7446	132.512	1551	3469601
LG15	MB_6693	132.592	1551	1215809
LG15	MB_6931	133.225	1551	1864710
LG15	MB_7017	133.786	1551	2088960
LG15	MB_7105	134.556	1551	2331305
LG15	MB_7081	135.321	1551	2265247
LG15	MB_6818	135.623	1551	1585301
LG15	MB_6963	137.394	1551	1926296
LG15	MB_7286	137.898	1551	2900991
LG15	MB_7144	139.174	1551	2467830
LG15	MB_7310	139.731	1551	3008372
LG15	MB_7052	139.984	1551	2218192
LG15	MB_7389	140.424	1551	3297115
LG15	MB_7324	141.838	1551	3081723
LG15	MB_7353	143.84	1551	3137673
LG15	MB_7428	149.158	1551	3421921
LG6	MB_7527	74.858	1593	42340
LG7	MB_7546	109.016	1608	242269
LG7	MB_7549	111.414	1608	288526
LG15	MB_7566	0	1612	66633
LG15	MB_7562	2.71	1612	54828
LG15	MB_7568	9.679	1612	66703
LG15	MB_7565	14.612	1612	63771
LG3	MB_7588	46.992	1624	15086
LG13	MB_40225	120.034	1636	44206
LG13	MB_23549	127.61	1636	44015
LG13	MB_45951	137.393	1636	12184
LG5	MB_7678	187.327	1664	75223
LG11	MB_7679	64.962	1664	78725
LG18	MB_7732	80.275	1698	47425
LG7	MB_7790	53.338	1701	335828	cassava4.1_017377m.g	195921	196832	WRKY
LG7	MB_7852	64.698	1701	625343
LG7	MB_7850	64.974	1701	625268
LG16	MB_7923	62.42	1709	145171
LG16	MB_7919	62.939	1709	58106
LG8	MB_7952	76.888	1743	38879	cassava4.1_034162m.g	26238	29087	LRR-NB_ARC
LG10	MB_7968	142.315	1745	84570
LG11	MB_8029	97.804	1760	56452
LG11	MB_8032	99.954	1760	57037
LG8	MB_8103	42.524	1778	130299	cassava4.1_022100m.g	111470	114034	LRR-NB_ARC
LG8	MB_8106	43.013	1778	133357
LG8	MB_8147	68.32	1782	128865	cassava4.1_001678m.g	106647	113247	LRR
LG18	MB_8167	72.646	1796	21260
LG10	MB_8175	57.81	1805	5588
LG6	MB_8224	42.333	1828	40511
LG6	MB_8217	92.536	1828	29881
LG6	MB_8223	93.183	1828	40507
LG6	MB_8207	93.759	1828	17129
LG6	MB_8211	93.902	1828	20765
LG6	MB_8233	96.386	1828	228866
LG2.2	MB_8321	106.013	1895	15628
LG2.2	MB_8343	116.117	1895	142720
LG2.2	MB_8347	117.136	1895	144029
LG14	MB_8378	108.19	1914	14911
LG4	MB_8401	116.29	1920	9388
LG7	MB_8412	103.898	1934	44104
LG8	MB_8551	5.363	1945	488446	cassava4.1_032498m.g	464606	466483	LRR
LG8	MB_8500	7.208	1945	293155
LG8	MB_8482	7.987	1945	157793
LG8	MB_8480	8.284	1945	155741
LG8	MB_8613	8.747	1945	673624
LG8	MB_8539	10.288	1945	433811
LG18	MB_8680	82.201	2003	18276
LG10	MB_8690	34.092	2017	14904
LG10	MB_8687	35.368	2017	10589
LG15	MB_8728	13.094	2023	87104
LG15	MB_8725	15.69	2023	26189
LG15	MB_8723	16.005	2023	18624
LG15	MB_8726	16.559	2023	26292
LG8	MB_8764	64.816	2040	277436
LG8	MB_8761	68.273	2040	276152
LG8	MB_8755	70.519	2040	252522
LG8	MB_8740	70.767	2040	213074
LG8	MB_8732	71.749	2040	57992
LG11	MB_8807	93.806	2077	74421
LG18	MB_9025	121.897	2195	13844
LG5	MB_9223	0	2196	380038
LG5	MB_9083	6.598	2196	167925
LG5	MB_9093	172.253	2196	227455
LG5	MB_9129	172.701	2196	270654
LG5	MB_9204	173.981	2196	334558
LG5	MB_9216	174.213	2196	355168
LG5	MB_9080	174.559	2196	167808
LG5	MB_9107	174.69	2196	251443
LG5	MB_9163	175.389	2196	293507
LG5	MB_9046	178.323	2196	56793
LG5	MB_9055	179.023	2196	129262
LG5	MB_9044	180.198	2196	56685
LG17	MB_9266	98.18	2242	74724	cassava4.1_024190m.g	92654	95448	LRR-kinase
LG17	MB_9289	100.665	2242	187631
LG11	MB_9530	87.508	2264	781713
LG11	MB_9523	89.824	2264	767267	cassava4.1_015871m.g	255898	257732	LRR	2
LG11			2264		cassava4.1_004223m.g	431400	433723	WRKY
LG11			2264		cassava4.1_003391m.g	949096	952558	LRR
LG13	MB_36820	94.191	2305	29018
LG13	MB_9662	99.713	2305	13972
LG13	MB_9657	100.898	2305	29009
LG2.2	MB_9767	108.635	2310	9100
LG7	MB_9829	123.379	2354	24874
LG7	MB_9846	134.131	2354	116985
LG2	MB_9859	82.009	2357	47504	cassava4.1_003517m.g	49510	51860	LRR-kinase
LG14	MB_9956	90.648	2401	35325
LG14	MB_9942	91.568	2401	19203
LG8	MB_9968	30.294	2421	11292	cassava4.1_028534m.g	884187	886517	LRR
LG8	MB_10085	31.539	2421	421783	cassava4.1_028928m.g	12833	16391	LRR-kinase
LG8	MB_9969	32.293	2421	11305
LG8	MB_9980	32.515	2421	60444
LG8	MB_10021	32.888	2421	279189
LG8	MB_10029	34.225	2421	303888
LG8	MB_10039	34.625	2421	322288
LG8	MB_10068	35.271	2421	354922
LG8	MB_10005	36.043	2421	255196
LG8	MB_10030	36.529	2421	303918
LG8	MB_10026	37.512	2421	302753
LG8	MB_10205	38.406	2421	968802
LG8	MB_10189	38.759	2421	900480
LG8	MB_10214	39.862	2421	994283
LG8	MB_10159	40.54	2421	834812
LG8	MB_10012	41.212	2421	255313
LG8	MB_10112	41.943	2421	524460
LG8	MB_10047	42.437	2421	337610
LG8	MB_9995	42.993	2421	68321
LG8	MB_10151	44.196	2421	806922
LG8	MB_10200	45.601	2421	935631
LG8	MB_10174	47.8	2421	877726
LG6	MB_10242	85.48	2423	39594
LG17	MB_10306	25.005	2431	452722
LG17	MB_10297	25.985	2431	348484
LG17	MB_10308	27.107	2431	459272
LG17	MB_10319	28.845	2431	497932
LG17	MB_10320	29.888	2431	497996
LG17	MB_10317	30.572	2431	480040
LG2.2	MB_10336	49.331	2441	56355
LG14	MB_10353	78.63	2455	14128
LG14	MB_10356	79.383	2455	14185
LG2	MB_10373	47.19	2473	83024
LG10	MB_10391	143.104	2477	81089
LG10	MB_10428	146.166	2477	338598
LG10	MB_10392	148.241	2477	81998
LG10	MB_10426	149.772	2477	328160
LG1	MB_10498	54.551	2525	62467
LG1	MB_10499	56.39	2525	62589
LG3	MB_10502	120.283	2526	76374
LG3	MB_10505	121.753	2526	76566
LG3	MB_10511	124.038	2526	175180
LG10	MB_10796	18.463	2572	338710
LG10	MB_10765	37.916	2572	50366
LG14	MB_10826	118.339	2581	85814
LG14	MB_10817	118.97	2581	42082
LG14	MB_10821	119.5	2581	42209
LG14	MB_10839	120.264	2581	137944
LG14	MB_10857	92.841	2590	53070
LG8	MB_10962	56.682	2610	5776
LG8	MB_10978	67.159	2610	73920
LG8	MB_10968	67.6	2610	43645
LG8	MB_10989	68.662	2610	101250
LG8	MB_11002	70.05	2610	171964
LG16	MB_11021	64.035	2618	323344	cassava4.1_023680m.g	17	9356	LRR-NB_ARC	3
LG16			2618	59415	cassava4.1_002484m.g	59415	61595	LRR-NB_ARC
LG16			2618		cassava4.1_030592m.g	75386	76570	LRR
LG11	MB_11071	26.041	2631	21012	cassava4.1_034387m.g	84338	94962	LRR-NB_ARC	3
LG11	MB_11069	28.222	2631	14205	cassava4.1_031736m.g	94588	95499	LRR
LG11	MB_11063	36.926	2631	13969	cassava4.1_023793m.g	185668	188900	LRR-kinase
LG7	MB_11098	118.045	2644	89589	cassava4.1_021853m.g	295929	297619	LRR
LG7	MB_11102	120.828	2644	89644
LG1	MB_11368	146.073	2658	557496	cassava4.1_033595m.g	610430	611373	WRKY	3
LG1	MB_11343	146.482	2658	534990	cassava4.1_024248m.g	618480	619729	WRKY
LG1	MB_11136	147.423	2658	32182	cassava4.1_011089m.g	712078	713983	WRKY
LG1	MB_11614	149.108	2658	976859
LG1	MB_11435	151.584	2658	682512
LG1	MB_11460	158.748	2658	711950
LG1	MB_11209	186.317	2658	205145
LG1	MB_11311	187.652	2658	444776
LG1	MB_11599	192.413	2658	945286
LG1	MB_11589	199.096	2658	938696
LG14	MB_11673	102.981	2688	117854
LG8	MB_11767	41.776	2713	580
LG18	MB_11805	80.225	2717	236325
LG2	MB_11827	59.314	2732	1700	cassava4.1_024627m.g	577	3287	LRR-kinase
LG2	MB_11828	60.905	2732	1779
LG5	MB_11835	74.138	2751	6595
LG4	MB_11915	60.292	2801	70248	cassava4.1_030826m.g	197700	198584	LRR-NB_ARC	2
LG4	MB_11914	61.667	2801	44298	cassava4.1_031340m.g	207288	208106	LRR
LG4	MB_11936	62.187	2801	163480
LG4	MB_11923	62.818	2801	149892
LG4	MB_12086	111.237	2824	21186	cassava4.1_000204m.g	17505	31149	LRR	2
LG4			2824		cassava4.1_022732m.g	61197	68155	LRR
LG14	MB_12328	114.714	2853	455335
LG14	MB_12286	115.563	2853	377655
LG14	MB_12309	116.069	2853	408050
LG14	MB_12337	117.857	2853	508776
LG18	MB_12256	73.827	2853	79799
LG8	MB_12392	40.286	2854	10080
LG6	MB_12425	41.316	2855	344950
LG8	MB_12478	36.312	2871	429162
LG8	MB_12488	52.525	2871	447641
LG8	MB_12450	53.703	2871	252253
LG8	MB_12456	55.368	2871	269067
LG8	MB_12451	59.884	2871	252305
LG11	MB_12637	47.805	2892	747138	cassava4.1_001075m.g	946903	950753	LRR-kinase
LG11	MB_12686	50.879	2892	960376
LG11	MB_12631	51.317	2892	730775
LG11	MB_12624	51.948	2892	619013
LG11	MB_12690	53.873	2892	975036
LG11	MB_12604	69.686	2892	316023
LG11	MB_12584	70.179	2892	104773
LG11	MB_12566	72.667	2892	48772
LG11	MB_12605	73.933	2892	316112
LG11	MB_12602	75.05	2892	313928
LG11	MB_12593	77.098	2892	244511
LG11	MB_12595	77.629	2892	246274
LG2.2	MB_12855	157.689	2895	525853	cassava4.1_002794m.g	334192	338892	LRR
LG2.2	MB_12838	159.037	2895	387019
LG2.2	MB_12833	159.312	2895	386928
LG2.2	MB_12812	159.706	2895	328779
LG2.2	MB_12834	160.182	2895	386991
LG2.2	MB_12854	161.805	2895	525799
LG2.2	MB_12789	162.647	2895	258804
LG2.2	MB_12848	163.58	2895	430374
LG2.2	MB_12802	164.045	2895	306336
LG2.2	MB_12813	164.654	2895	328785
LG2.2	MB_12767	166.588	2895	111803
LG1	MB_12959	135.912	2906	125429	cassava4.1_004285m.g	251640	256441	LRR	2
LG1	MB_13006	136.345	2906	230430	cassava4.1_011033m.g	214860	217706	WRKY
LG1	MB_12933	136.42	2906	77334
LG1	MB_12931	136.695	2906	77263
LG1	MB_12946	137.387	2906	103537
LG8	MB_13157	16.82	2912	58014	cassava4.1_005137m.g	154461	157626	LRR	2
LG8	MB_13149	17.891	2912	50959	cassava4.1_005652m.g	176469	179254	LRR
LG8	MB_13156	20.809	2912	58000
LG2	MB_13231	78.109	2913	1623
LG5	MB_13306	182.065	2915	211555	cassava4.1_012109m.g	262126	263656	WRKY
LG6	MB_13397	14.95	2917	1105
LG16	MB_13421	136.046	2932	16856
LG16	MB_13414	138.255	2932	5728
LG2	MB_13516	36.083	2939	89989
LG2	MB_13503	38.052	2939	56861
LG2	MB_13528	39.415	2939	157834
LG2	MB_13559	40.893	2939	267037
LG2	MB_13535	41.353	2939	196356
LG2	MB_13557	44.708	2939	265687
LG2	MB_13530	48.447	2939	157870
LG3	MB_13561	50.49	2941	17802
LG3	MB_13803	0	2943	910122
LG3	MB_13723	4.406	2943	630765
LG3	MB_13603	12.373	2943	145327
LG3	MB_13624	13.784	2943	233759
LG3	MB_13609	15.305	2943	204295
LG3	MB_13617	16.335	2943	224125
LG3	MB_13632	17.635	2943	329581
LG3	MB_13597	21.434	2943	79844
LG4	MB_13859	73.192	2952	60459
LG4	MB_13851	73.924	2952	37261
LG4	MB_13850	74.826	2952	34161
LG14	MB_13889	69.89	2959	131756
LG14	MB_13906	70.995	2959	261430
LG14	MB_13897	71.716	2959	201509
LG14	MB_13894	74.029	2959	182315
LG2.2	MB_13931	173.538	2960	125382	cassava4.1_000643m.g	21045	24578	LRR-kinase
LG2.2	MB_13929	181.453	2960	125211
LG16	MB_14116	106.734	2969	21493	cassava4.1_000864m.g	118146	121973	LRR-kinase
LG16	MB_14113	108.697	2969	7566
LG5	MB_14207	133.879	2973	292337	cassava4.1_031046m.g	291058	292337	LRR	2
LG5	MB_14189	140.382	2973	177815	cassava4.1_031934m.g	92418	93677	LRR
LG5	MB_14169	141.583	2973	71155
LG5	MB_14196	142.756	2973	208199
LG5	MB_14175	143.868	2973	81652
LG5	MB_14208	144.605	2973	303051
LG14	MB_14232	86.977	2975	157418
LG10	MB_14247	24.388	2977	60361
LG10	MB_14249	25.736	2977	66128
LG2.2	MB_14308	118.656	2978	239248	cassava4.1_001364m.g	72346	77672	LRR-kinase
LG2.2	MB_14310	119.366	2978	241572
LG2.2	MB_14261	120.151	2978	47609
LG2.2	MB_14266	120.647	2978	50872
LG8	MB_14342	66.294	2993	24779
LG5	MB_14498	18.21	2994	474279
LG5	MB_14374	23.305	2994	149571
LG5	MB_14409	27.147	2994	229927
LG5	MB_14393	184.238	2994	165267
LG3	MB_14521	7.827	2996	26406
LG9	MB_14537	24.864	2998	36106
LG9	MB_14544	25.485	2998	41588
LG9	MB_14535	26.143	2998	21138
LG9	MB_14543	30.869	2998	41524
LG9	MB_14546	32.201	2998	41695
LG9	MB_14562	33.007	2998	119876
LG9	MB_14600	36.477	2998	191580
LG8	MB_14628	46.79	3000	42398	cassava4.1_001077m.g	223310	226180	LRR-NB_ARC	3
LG8	MB_14631	46.797	3000	44221	cassava4.1_003323m.g	227997	230051	LRR-NB_ARC
LG8	MB_14633	47.695	3000	44312	cassava4.1_023124m.g	396196	396909	TIR
LG8	MB_14669	49.984	3000	159753
LG14	MB_14717	107.555	3025	11454
LG8	MB_15002	2.585	3049	864308
LG8	MB_14887	5.299	3049	440588	cassava4.1_024650m.g	373112	374338	WRKY	3
LG8	MB_14991	7.979	3049	842413	cassava4.1_014368m.g	380756	382555	WRKY
LG8	MB_14848	10.668	3049	219821	cassava4.1_008787m.g	438605	440785	WRKY
LG8	MB_14794	34.984	3049	41589
LG6	MB_15142	110.822	3060	158496
LG6	MB_15133	111.518	3060	154796
LG6	MB_15135	112.291	3060	154826
LG6	MB_15141	113.092	3060	155372
LG6	MB_15143	113.687	3060	159396
LG6	MB_15122	114.671	3060	123822
LG6	MB_15123	115.235	3060	123884
LG1	MB_15332	32.842	3079	286430
LG1	MB_15298	35.81	3079	113659
LG1	MB_15320	42.343	3079	195089
LG1	MB_15341	44.909	3079	290472
LG14	MB_15365	103.353	3081	246746
LG7	MB_15464	13.454	3115	64362	cassava4.1_001407m.g	81949	92850	LRR-kinase	2
LG7	MB_15482	18.461	3115	135927	cassava4.1_001509m.g	94899	104773	LRR-kinase
LG7	MB_15491	23.297	3115	154497
LG7	MB_15496	24.497	3115	156392
LG7	MB_15520	26.842	3115	255327
LG7	MB_15511	27.139	3115	195108
LG7	MB_15522	27.438	3115	255384
LG7	MB_15497	28.954	3115	156478
LG13	MB_9661	101.77	3120	267251
LG15	MB_15601	21.919	3123	4171
LG16	MB_15639	29.4	3131	69772
LG16	MB_15638	37.756	3131	69771
LG16	MB_15690	49.631	3143	628
LG16	MB_15693	50.831	3143	1598
LG16	MB_15692	53.927	3143	682
LG1	MB_15705	133.236	3150	61429	cassava4.1_022417m.g	59506	61525	LRR-kinase
LG1	MB_15826	134.432	3150	309617
LG1	MB_15782	134.577	3150	246750
LG1	MB_15744	137.672	3150	128246
LG1	MB_15931	138.091	3150	510096
LG1	MB_15838	139.195	3150	333191
LG2.2	MB_16051	104.021	3159	20796
LG2	MB_16227	71.027	3175	382104	cassava4.1_004350m.g	159601	162731	LRR	2
LG2	MB_16257	73.632	3175	405253	cassava4.1_011518m.g	92714	94463	WRKY
LG2	MB_16240	75.198	3175	386054
LG2	MB_16143	92.357	3175	88933
LG10	MB_16266	124.661	3176	5788
LG10	MB_16267	136.796	3176	5870
LG16	MB_16286	56.189	3181	13991
LG16	MB_16287	56.925	3181	14050
LG14	MB_16419	95.806	3188	107206
LG11	MB_16472	84.358	3199	61947
LG11	MB_16471	84.873	3199	61907
LG1	MB_16486	15.872	3203	42995
LG1	MB_16504	19.373	3203	160995	cassava4.1_000430m.g	160099	163773	LRR-kinase
LG1	MB_16495	21.556	3203	78856
LG1	MB_16512	21.804	3203	182738	cassava4.1_002389m.g	179429	183397	WRKY
LG1	MB_16510	21.883	3203	182015
LG1	MB_16511	22.207	3203	182089
LG11	MB_16526	35.092	3213	24329	cassava4.1_014263m.g	14492	16085	LRR	3
LG11			3213	22029	cassava4.1_023669m.g	22029	24458	LRR-NB_ARC
LG11			3213	27124	cassava4.1_001587m.g	27124	31157	LRR-NB_ARC
LG4	MB_16544	106.873	3218	30148
LG6	MB_16641	3.396	3219	503413	cassava4.1_023502m.g	357170	358201	WRKY
LG6	MB_16608	9.041	3219	287021
LG2	MB_16684	100.175	3221	197527
LG6	MB_16744	113.269	3235	140592	cassava4.1_001794m.g	409475	413290	LRR-NB_ARC
LG6	MB_16738	120.751	3235	128651
LG6	MB_16778	125.534	3235	269335
LG6	MB_16730	126.997	3235	121507
LG3	MB_16909	33.455	3237	243787
LG3	MB_16851	35.412	3237	111687
LG3	MB_16849	37.056	3237	111612
LG3	MB_16914	38.506	3237	251959
LG3	MB_16814	41.448	3237	49876
LG3	MB_16819	42.222	3237	52102
LG3	MB_16816	43.103	3237	49912
LG3	MB_16811	43.876	3237	39250
LG15	MB_17176	93.829	3241	593645	cassava4.1_021542m.g	68161	70997	WRKY
LG15	MB_17031	98.436	3241	236600	cassava4.1_022908m.g	332284	338928	LRR-NB_ARC
LG15	MB_17019	99.867	3241	181474
LG15	MB_17036	102.821	3241	237436
LG15	MB_17041	104.592	3241	241675
LG15	MB_17098	105.126	3241	372919
LG15	MB_17220	105.766	3241	684736
LG15	MB_17191	106.466	3241	623722
LG15	MB_17154	107.359	3241	522133
LG15	MB_17111	107.726	3241	382533
LG15	MB_16968	108.286	3241	22532
LG15	MB_17065	108.629	3241	311995
LG15	MB_17050	108.908	3241	273733
LG15	MB_17044	109.127	3241	241712
LG15	MB_17069	109.327	3241	314427
LG15	MB_17056	109.505	3241	273853
LG15	MB_16977	110.924	3241	23309
LG15	MB_16985	111.842	3241	23737
LG15	MB_16965	127.997	3241	22476
LG18	MB_17285	32.109	3245	226980
LG18	MB_17249	33.284	3245	116702
LG18	MB_17251	34.475	3245	116777
LG18	MB_17253	35.437	3245	118367
LG5	MB_17345	21.421	3252	133355
LG5	MB_17388	26.251	3252	236997
LG5	MB_17383	28.822	3252	236853
LG15	MB_17452	6.083	3255	28294
LG18	MB_17460	76.776	3262	10214
LG10	MB_17516	89.083	3264	131178	cassava4.1_012411m.g	94837	97448	LRR
LG10	MB_17506	91.342	3264	101877	cassava4.1_022324m.g	299810	302551	LRR	3
LG10	MB_17507	91.682	3264	101940	cassava4.1_002575m.g	486786	489183	LRR-kinase
LG10	MB_17526	95.79	3264	146838	cassava4.1_003365m.g	616862	619942	LRR-kinase
LG10	MB_17498	96.863	3264	98201
LG10	MB_17489	97.895	3264	68156
LG10	MB_17638	100.33	3264	593640
LG10	MB_17522	101.102	3264	144329
LG10	MB_17615	101.664	3264	522364
LG10	MB_17513	103.584	3264	130394
LG10	MB_17655	104.112	3264	708909
LG8	MB_17716	46.688	3274	4299
LG16	MB_17778	107.129	3283	45168
LG16	MB_17785	108.956	3283	83061
LG3	MB_17935	48.555	3299	262287	cassava4.1_001201m.g	313276	316271	LRR-kinase	3
LG3			3299	322812	cassava4.1_001082m.g	322812	326079	LRR-kinase
LG3			3299	334190	cassava4.1_001017m.g	334190	337587	LRR-kinase
LG5	MB_17997	33.804	3303	95052
LG5	MB_17987	186.299	3303	88571
LG3	MB_18041	136.202	3307	7720
LG16	MB_18086	27.085	3317	168628	cassava4.1_009560m.g	145274	147528	WRKY
LG16	MB_18078	27.808	3317	139376
LG16	MB_18081	29.716	3317	157028
LG16	MB_18093	30.067	3317	169071
LG16	MB_18075	30.525	3317	125577
LG16	MB_18087	30.881	3317	168692
LG16	MB_18074	31.323	3317	125529
LG16	MB_18080	31.851	3317	156920
LG16	MB_18065	32.346	3317	114542
LG16	MB_18095	39.378	3317	169203
LG5	MB_18165	31.475	3329	83812
LG5	MB_18173	185.959	3329	116039
LG5	MB_18156	194.144	3329	33007
LG15	MB_18326	101.42	3332	146537	cassava4.1_004372m.g	324639	330792	WRKY	2
LG15	MB_18315	103.16	3332	139113	cassava4.1_027166m.g	291095	295537	LRR
LG15	MB_18365	106.018	3332	240422
LG15	MB_18268	110.268	3332	12110
LG15	MB_18476	115.475	3332	965312
LG15	MB_18481	116.571	3332	984842
LG17	MB_18609	70.964	3349	50830
LG2.2	MB_18610	4.063	3352	3999
LG2.2	MB_18611	6.578	3352	4022
LG2.2	MB_18626	8.124	3352	77328
LG2.2	MB_18615	11.537	3352	26839
LG2.2	MB_18629	73.853	3352	89323
LG6	MB_18677	76.442	3363	183468
LG6	MB_18705	102.787	3363	358821
LG6	MB_18730	103.405	3363	459086
LG6	MB_18769	104.286	3363	648805
LG6	MB_18743	106.406	3363	485153
LG5	MB_18848	96.04	3381	2674
LG5	MB_18887	68.217	3395	153511
LG11	MB_18892	137.086	3395	172375
LG16	MB_18934	133.152	3403	139343
LG1	MB_18960	33.114	3404	76129	cassava4.1_024611m.g	131765	134247	LRR-kinase	2
LG1	MB_18957	35.186	3404	69938	cassava4.1_025921m.g	168693	170845	LRR-kinase
LG10	MB_19011	130.349	3410	102432
LG8	MB_19052	47.941	3423	16699
LG2	MB_19107	52.169	3429	157390
LG9	MB_19234	16.619	3454	180068	cassava4.1_003613m.g	142912	145334	LRR-kinase	4
LG9	MB_19231	18.807	3454	179847	cassava4.1_026081m.g	242406	244361	LRR
LG9	MB_19249	18.869	3454	184072	cassava4.1_013417m.g	258099	259608	WRKY
LG9	MB_19212	19.172	3454	146506	cassava4.1_023169m.g	260885	262793	WRKY
LG9	MB_19214	19.413	3454	147091
LG9	MB_19215	20.121	3454	147118
LG9	MB_19238	20.899	3454	180550
LG17	MB_19358	68.547	3481	129866
LG4	MB_19521	86.519	3510	4219
LG8	MB_19552	46.458	3523	1155
LG15	MB_19651	76.837	3542	256816
LG15	MB_19688	81.662	3542	366618
LG15	MB_19658	83.144	3542	269556
LG15	MB_19607	84.543	3542	117041
LG15	MB_19655	84.724	3542	269275
LG15	MB_19689	85.475	3542	366715
LG15	MB_19640	86.739	3542	248691
LG15	MB_19616	87.843	3542	145432
LG15	MB_19621	88.872	3542	158118
LG15	MB_19623	90.324	3542	158210
LG15	MB_19619	91.418	3542	157565
LG15	MB_19600	93.474	3542	51339
LG15	MB_19598	93.518	3542	46161
LG14	MB_19732	128.708	3547	4413	cassava4.1_028544m.g	23016	25284	LRR
LG5	MB_19816	119.874	3569	208963
LG5	MB_19819	121.379	3569	226110
LG5	MB_19795	122.828	3569	69895	cassava4.1_022800m.g	69820	72920	LRR-kinase	3
LG5	MB_19805	123.657	3569	132097	cassava4.1_026955m.g	159003	163887	LRR-kinase
LG5	MB_19799	124.679	3569	123982	cassava4.1_030844m.g	164902	168349	LRR-kinase
LG2.2	MB_19967	20.986	3581	243778	cassava4.1_022398m.g	1036456	1037257	WRKY	2
LG2.2	MB_20023	22.891	3581	489400	cassava4.1_027012m.g	1062737	1063959	WRKY
LG2.2	MB_20020	23.905	3581	487796
LG2.2	MB_20076	24.909	3581	635026
LG2.2	MB_19938	25.966	3581	99006
LG2.2	MB_20085	27.094	3581	644121
LG2.2	MB_20199	27.575	3581	903822
LG2.2	MB_20254	30.191	3581	1150126
LG2.2	MB_20260	30.329	3581	1194743	cassava4.1_010768m.g	1192731	1195409	WRKY
LG2.2	MB_20295	31.665	3581	1334579
LG2.2	MB_20170	32	3581	848607
LG2.2	MB_20294	32.744	3581	1333114
LG2.2	MB_20304	32.777	3581	1410412
LG2.2	MB_20258	33.689	3581	1194146
LG2.2	MB_20287	34.172	3581	1321721
LG2.2	MB_20270	34.251	3581	1273632
LG2.2	MB_20266	34.561	3581	1257351
LG2.2	MB_20282	35.146	3581	1280424
LG2.2	MB_20293	35.407	3581	1333049
LG2.2	MB_20301	36.964	3581	1386518
LG2.2	MB_20222	37.35	3581	931986
LG2.2	MB_20114	38.276	3581	713349
LG2.2	MB_20165	38.622	3581	842964
LG2.2	MB_20307	39.116	3581	1431971
LG2.2	MB_20008	39.677	3581	434549
LG2.2	MB_20109	40.516	3581	697553
LG2.2	MB_20296	40.725	3581	1343098
LG2.2	MB_20191	42.557	3581	903553
LG9	MB_20355	23.309	3590	1560
LG11	MB_20364	113.455	3597	86666
LG11	MB_20360	113.937	3597	86591
LG11	MB_20365	114.703	3597	86699
LG11	MB_20369	117.096	3597	115954
LG11	MB_20358	118.527	3597	29318
LG7	MB_20512	93.7	3604	295920	cassava4.1_002585m.g	616083	618614	LRR-kinase
LG7	MB_20491	95.339	3604	111948
LG9	MB_20647	25.814	3606	23303
LG9	MB_20653	29.009	3606	81174
LG11	MB_21694	63.565	3614	3860605	cassava4.1_002496m.g	70055	73610	LRR-kinase	2
LG11	MB_21443	71.381	3614	2994836	cassava4.1_001065m.g	182603	187680	LRR-kinase
LG11	MB_21286	73.845	3614	2479948	cassava4.1_033846m.g	552094	553501	WRKY
LG11	MB_21271	75.202	3614	2395225	cassava4.1_002782m.g	1687711	1691419	LRR-kinase
LG11	MB_21547	76.182	3614	3463931	cassava4.1_031148m.g	2063313	2066894	LRR-NB_ARC
LG11	MB_21444	76.995	3614	2994916	cassava4.1_007868m.g	2386441	2389240	LRR
LG11	MB_21213	77.733	3614	2183142	cassava4.1_010602m.g	2735461	2737434	WRKY
LG11	MB_21211	78.558	3614	2181643	cassava4.1_000507m.g	3301058	3305146	TIR-NB_ARC-LRR	2
LG11	MB_21231	79.117	3614	2258269	cassava4.1_000368m.g	3369212	3375272	LRR-NB_ARC
LG11	MB_21520	79.259	3614	3387008
LG11	MB_21461	79.693	3614	3145041
LG11	MB_21491	80.514	3614	3258830
LG11	MB_21370	82.513	3614	2787512
LG11	MB_21688	83.147	3614	3843336
LG11	MB_21365	83.434	3614	2740136
LG11	MB_21644	83.9	3614	3752009
LG11	MB_21477	84.353	3614	3221355
LG11	MB_21073	85.264	3614	1712948
LG11	MB_21564	85.33	3614	3524354
LG11	MB_21551	86.322	3614	3472959
LG11	MB_21485	87.354	3614	3250136
LG11	MB_21106	88.252	3614	1798577
LG11	MB_21780	88.637	3614	4142993
LG11	MB_21113	89.099	3614	1817739
LG11	MB_21126	90.651	3614	1872761
LG11	MB_21570	91.339	3614	3538241
LG11	MB_21096	92.374	3614	1756217
LG11	MB_21027	94.482	3614	1463961
LG11	MB_21012	96.097	3614	1383956
LG11	MB_21175	96.708	3614	2002233
LG11	MB_20843	97.494	3614	675224
LG11	MB_21144	98.212	3614	1940844
LG11	MB_21152	99.546	3614	1972414
LG11	MB_20714	120.649	3614	224469
LG15	MB_21827	19.336	3650	29122
LG11	MB_21840	115.835	3651	39779
LG11	MB_21839	117.284	3651	39617
LG11	MB_21874	118.139	3651	376219
LG11	MB_21918	119.237	3651	553064
LG11	MB_21859	121.574	3651	250052
LG11	MB_21895	123.336	3651	442937
LG11	MB_21909	129.928	3651	497196
LG2	MB_21949	47.214	3668	136044	cassava4.1_003278m.g	27529	29667	LRR
LG4	MB_21970	77.922	3685	27875
LG4	MB_21971	79.737	3685	27902
LG4	MB_21965	84.028	3685	27772
LG4	MB_21980	97.17	3685	27997
LG4	MB_21974	98.335	3685	27917
LG6	MB_22012	0	3692	48490
LG13	MB_22044	55.888	3693	160512	cassava4.1_000829m.g	17691	21270	LRR-kinase
LG13	MB_22039	56.841	3693	115102
LG11	MB_22171	105.308	3718	483290	cassava4.1_003050m.g	40132	43679	LRR	2
LG11	MB_22108	121.475	3718	84121	cassava4.1_009059m.g	21962	23602	WRKY
LG1	MB_22368	12.84	3736	115854
LG15	MB_22516	89.078	3741	445773	cassava4.1_000747m.g	701406	704558	LRR-kinase	6
LG15	MB_22518	89.471	3741	445836	cassava4.1_029622m.g	837908	840944	LRR
LG15	MB_22448	92.693	3741	217521	cassava4.1_031227m.g	863036	866025	LRR-NB_ARC
LG15	MB_22412	93.227	3741	64350	cassava4.1_021632m.g	869643	870395	LRR
LG15	MB_22428	94.316	3741	151581	cassava4.1_027525m.g	940700	941464	TIR
LG15	MB_22539	96.378	3741	505246	cassava4.1_025910m.g	979780	980922	NB_ARC
LG15	MB_22616	96.978	3741	708478
LG15	MB_22494	97.896	3741	387535
LG15	MB_22671	99.932	3741	847365
LG2	MB_22812	32.97	3747	20197
LG14	MB_22894	29.675	3750	455209
LG14	MB_22942	30.512	3750	594229
LG14	MB_22821	31.182	3750	32833
LG14	MB_22945	31.484	3750	595160
LG14	MB_22874	32.486	3750	392145
LG14	MB_22850	33.627	3750	216435	cassava4.1_027336m.g	214330	217616	LRR
LG14	MB_22863	34.731	3750	368241	cassava4.1_025627m.g	462155	464640	LRR-kinase
LG14	MB_22872	37.285	3750	379180
LG14	MB_22871	37.741	3750	379096
LG14	MB_22955	37.981	3750	639918
LG14	MB_22841	39.503	3750	190028
LG14	MB_22859	40.661	3750	269444
LG14	MB_22983	53.552	3750	804682
LG14	MB_23064	74.024	3754	34528
LG2.2	MB_23143	92.464	3774	26415
LG2.2	MB_23160	93.585	3774	136533
LG17	MB_23255	38.821	3802	257368	cassava4.1_000852m.g	8640	11819	LRR-kinase	2
LG17			3802		cassava4.1_007904m.g	63021	66202	LRR
LG2.2	MB_23443	98.694	3803	255834
LG13	MB_77480	125.848	3818	110981
LG13	MB_7642	127.995	3818	55842
LG13	MB_23528	129.573	3818	35066
LG16	MB_23593	13.203	3823	77584	cassava4.1_003643m.g	179479	184858	LRR-kinase
LG16	MB_23583	15.568	3823	23636
LG3	MB_23622	114.826	3827	37543
LG2.2	MB_23703	83.855	3834	361480
LG2.2	MB_23697	84.211	3834	316782
LG2.2	MB_23676	86.457	3834	210322
LG2.2	MB_23679	87.298	3834	210396
LG2.2	MB_23668	88.228	3834	201483
LG2.2	MB_23645	90.421	3834	33352
LG2.2	MB_23639	92.089	3834	33276
LG1	MB_23719	147.871	3846	4907
LG8	MB_23772	54.066	3850	122976
LG8	MB_23768	54.598	3850	111354
LG8	MB_23767	65.741	3850	74534
LG1	MB_23779	52.745	3852	98125
LG10	MB_23801	0.87	3852	344918
LG18	MB_23836	53.925	3859	108530	cassava4.1_032094m.g	102335	107731	LRR-NB_ARC	2
LG18			3859	123985	cassava4.1_026529m.g	123985	125208	LRR
LG18			3859	519665	cassava4.1_000520m.g	519665	523690	LRR-kinase
LG16	MB_23957	20.847	3866	68334
LG13	MB_23998	2.377	3874	161318	cassava4.1_011135m.g	261993	263937	WRKY
LG13	MB_1075	88.003	3874	314494
LG18	MB_24072	100.679	3880	6200
LG8	MB_24111	84.767	3892	8384
LG10	MB_24179	63.876	3933	3486
LG8	MB_24303	55.08	3975	155501
LG8	MB_24343	44.258	3980	47461
LG7	MB_24370	128.23	3995	46214
LG18	MB_24490	66.149	4003	72991	cassava4.1_014035m.g	29864	31436	WRKY
LG18	MB_24474	67.805	4003	22497
LG2.2	MB_24612	177.368	4024	308917
LG2.2	MB_24606	180.383	4024	281758
LG2	MB_24665	28.846	4043	241839	cassava4.1_003708m.g	13646	16077	LRR-kinase
LG2	MB_24699	28.923	4043	479277	cassava4.1_003667m.g	1082672	1086051	LRR-kinase	2
LG2	MB_24656	29.941	4043	212019	cassava4.1_008027m.g	1087436	1091217	LRR
LG2	MB_24671	30.557	4043	273808	cassava4.1_000533m.g	1501975	1505870	LRR-kinase
LG2	MB_24668	31.698	4043	266889
LG2	MB_24697	32.273	4043	479147
LG2	MB_24683	34.77	4043	357897
LG2	MB_24712	36.013	4043	537373
LG2	MB_24657	36.658	4043	225333
LG2	MB_24625	37.713	4043	46245
LG2	MB_24790	38.719	4043	801785
LG2	MB_24730	39.065	4043	585021
LG2	MB_24805	39.555	4043	845778
LG2	MB_24798	40.615	4043	812497
LG2	MB_25018	46.235	4043	1525140
LG2	MB_24692	49.699	4043	455034
LG2.2	MB_25076	103.464	4047	169310
LG2.2	MB_25073	106.702	4047	148874
LG2	MB_25305	10.131	4065	430923
LG2	MB_25250	12.372	4065	219512
LG2	MB_25268	16.604	4065	263833
LG2	MB_25299	17.531	4065	399589
LG4	MB_25332	95.668	4080	25766
LG4	MB_25367	99.634	4080	119441	cassava4.1_000192m.g	261155	271596	LRR-NB_ARC
LG4	MB_25334	100.426	4080	31569
LG4	MB_25338	101.53	4080	70982	cassava4.1_022906m.g	68728	71040	LRR
LG10	MB_25428	111.181	4083	264653
LG10	MB_25478	132.119	4083	388628
LG10	MB_25451	132.708	4083	268939	cassava4.1_029724m.g	277429	279291	LRR-kinase
LG10	MB_25445	133.441	4083	266258
LG10	MB_25416	134.323	4083	225477
LG17	MB_25553	88.648	4094	19056
LG5	MB_25647	81.684	4124	1681
LG18	MB_25686	98.154	4133	67431
LG18	MB_25688	99.059	4133	80208
LG15	MB_25730	55.919	4137	351926	cassava4.1_006436m.g	206588	208561	LRR
LG5	MB_25875	170.756	4151	96744
LG5	MB_25967	176.18	4151	220241
LG5	MB_26016	176.543	4151	302201
LG5	MB_26099	178.636	4151	535881
LG5	MB_25992	179.82	4151	289693
LG11	MB_26034	59.461	4151	362376
LG4	MB_26191	37.001	4165	79744
LG4	MB_26172	38.678	4165	2842
LG4	MB_26182	41.595	4165	21378
LG4	MB_26189	57.151	4165	79443
LG4	MB_26190	59.702	4165	79552
LG9	MB_26292	27.67	4165	567163
LG16	MB_26450	8.075	4175	497643	cassava4.1_004694m.g	65331	67082	LRR-NB_ARC	3
LG16	MB_26535	9.453	4175	720666	cassava4.1_025005m.g	69675	71378	LRR-NB_ARC
LG16	MB_26445	10.578	4175	465479	cassava4.1_033668m.g	95902	96540	LysM
LG16	MB_26379	11.136	4175	260277	cassava4.1_001182m.g	470475	475315	LRR-kinase
LG16	MB_26364	11.58	4175	241208	cassava4.1_002573m.g	741401	744614	LRR-kinase
LG16	MB_26376	12.384	4175	258911
LG16	MB_26362	12.708	4175	226297
LG16	MB_26344	12.926	4175	181511
LG16	MB_26348	15.847	4175	207488
LG16	MB_26475	17.28	4175	606491
LG8	MB_26574	70.118	4177	89153
LG14	MB_26646	27.03	4182	355032	cassava4.1_023712m.g	140463	142292	LysM-kinase
LG14	MB_26622	27.853	4182	310744
LG2.2	MB_26805	79.459	4209	383673	cassava4.1_033654m.g	220836	222767	LRR	2
LG2.2	MB_26809	79.641	4209	421430	cassava4.1_000291m.g	267688	272714	TIR-NB_ARC-LRR
LG2.2	MB_26776	81.308	4209	235118	cassava4.1_003949m.g	296884	298845	LRR-kinase
LG2.2	MB_26885	168.943	4209	745321	cassava4.1_000887m.g	525823	529159	LRR-kinase
LG2.2	MB_26889	169.662	4209	747621
LG2.2	MB_26884	170.463	4209	745309
LG2.2	MB_26988	89.937	4233	362644	cassava4.1_006823m.g	63799	68037	WRKY
LG2.2	MB_26971	91.126	4233	200927
LG2.2	MB_26972	91.446	4233	205108
LG2.2	MB_26945	94.799	4233	118365
LG2.2	MB_27294	155.794	4260	359176	cassava4.1_000978m.g	246600	249642	LRR-kinase	2
LG2.2	MB_27328	160.725	4260	471116	cassava4.1_023833m.g	164426	166973	LRR
LG14	MB_27400	113.704	4269	130260
LG14	MB_27361	114.428	4269	24768	cassava4.1_000804m.g	51734	54919	LRR-NB_ARC	2
LG14	MB_27381	115.006	4269	59250	cassava4.1_025174m.g	57491	60085	LRR-NB_ARC
LG17	MB_27488	43.997	4285	301586
LG2.2	MB_27512	140.535	4287	53531
LG2.2	MB_27511	143.413	4287	53486
LG2.2	MB_27510	144.622	4287	53456
LG11	MB_27573	123.633	4305	1498	cassava4.1_025415m.g	152272	155649	LRR
LG11	MB_27598	127.438	4305	107163
LG2	MB_27645	57.624	4313	121628
LG2	MB_27639	60.439	4313	14044
LG3	MB_27680	66.019	4314	125279
LG3	MB_27672	70.349	4314	43773
LG14	MB_27811	122.217	4324	212732
LG14	MB_27748	123.18	4324	94265
LG14	MB_27798	123.694	4324	192596
LG14	MB_27746	124.27	4324	93324
LG14	MB_27801	125.977	4324	193648
LG14	MB_27805	126.823	4324	193749
LG1	MB_28095	3.802	4443	143077
LG1	MB_28103	5.589	4443	346103
LG1	MB_28111	16.032	4443	402866
LG1	MB_28108	16.344	4443	400802
LG1	MB_28669	130.983	4457	577263	cassava4.1_004294m.g	778086	782108	LRR	2
LG1	MB_28760	133.2	4457	694451	cassava4.1_009924m.g	912889	914104	LRR
LG1	MB_29081	136.867	4457	1335380	cassava4.1_005106m.g	1224487	1227752	LRR
LG1	MB_29157	137.709	4457	1503946
LG1	MB_28667	138.86	4457	577183
LG1	MB_28642	139.312	4457	532764
LG1	MB_28557	139.56	4457	391405
LG1	MB_28681	140.069	4457	589214
LG1	MB_28745	141.402	4457	665546
LG1	MB_28504	142.014	4457	258212
LG1	MB_28476	142.4	4457	219315
LG1	MB_28527	142.848	4457	303681
LG1	MB_28857	143.287	4457	962039
LG1	MB_28945	166.455	4457	1093247
LG1	MB_28873	167.58	4457	975678
LG1	MB_28811	171.083	4457	827370
LG13	MB_0787	76.003	4495	108040
LG18	MB_29271	93.427	4495	133826
LG18	MB_29272	94.229	4495	133895
LG3	MB_29344	66.289	4523	25083
LG17	MB_29404	100.492	4526	156501
LG17	MB_29382	104.547	4526	57148
LG17	MB_29399	108.994	4526	149272
LG5	MB_29431	185.321	4533	39461
LG15	MB_29644	20.864	4613	7280
LG4	MB_29650	34.662	4616	35596
LG4	MB_29679	35.624	4616	206005
LG4	MB_29667	36.276	4616	167046
LG4	MB_29676	37.447	4616	205942
LG4	MB_29649	39.909	4616	35494
LG4	MB_29670	68.933	4616	170744
LG4	MB_29710	104.397	4622	43293
LG10	MB_29842	96.183	4673	3082
LG4	MB_30041	101.073	4681	533367
LG10	MB_30024	148.464	4681	512144
LG16	MB_30117	103.816	4700	47585
LG18	MB_30228	36.558	4718	45893
LG15	MB_30283	65.727	4740	133961
LG1	MB_30426	55.593	4760	91662
LG1	MB_30425	56.922	4760	91597
LG1	MB_30424	75.935	4760	91594
LG5	MB_30508	187.173	4789	151983
LG8	MB_30576	14.069	4796	439443	cassava4.1_003269m.g	523249	527247	LRR
LG8	MB_30602	22.798	4796	511157
LG17	MB_30615	95.044	4797	15679
LG18	MB_30797	65.741	4851	561171	cassava4.1_003546m.g	299650	305726	LRR	2
LG18	MB_30825	66.477	4851	657241	cassava4.1_000927m.g	499634	502858	LRR-kinase
LG18	MB_30718	74.436	4851	111165
LG18	MB_30736	75.586	4851	188100
LG18	MB_30721	76.751	4851	174284
LG16	MB_30906	36.405	4881	29670
LG18	MB_31208	72.878	4890	20060	cassava4.1_029580m.g	54039	57995	LRR-NB_ARC
LG17	MB_31556	101.506	5009	72628	cassava4.1_032461m.g	134988	137571	LRR-kinase
LG8	MB_31632	14.836	5019	144369	cassava4.1_003958m.g	199738	205967	LRR
LG1	MB_31778	58.234	5102	1574
LG5	MB_31816	191.59	5103	196182
LG11	MB_31843	99.357	5114	118887
LG18	MB_31865	75.429	5116	43414
LG16	MB_31927	67.602	5126	124288	cassava4.1_024471m.g	40589	41750	LRR	2
LG16	MB_31928	68.426	5126	129725	cassava4.1_025772m.g	44979	47442	LRR
LG16	MB_32067	60.565	5151	5236
LG4	MB_32078	0	5160	818
LG2.2	MB_32131	129.268	5162	272738	cassava4.1_005573m.g	169335	171048	NB_ARC
LG2.2	MB_32117	131.34	5162	69952	cassava4.1_001747m.g	405801	408903	LRR-NB_ARC
LG2.2	MB_32185	135.638	5162	493717
LG2.2	MB_32189	137.667	5162	493781
LG2.2	MB_32190	142.045	5162	493784
LG2.2	MB_32187	142.898	5162	493752
LG6	MB_32236	68.074	5180	11438
LG8	MB_32261	41.571	5206	4353
LG15	MB_32325	22.505	5213	155594
LG16	MB_32471	41.055	5214	1076238	cassava4.1_021633m.g	518479	523303	LysM
LG16	MB_32476	42.106	5214	1077270
LG16	MB_32495	42.396	5214	1235197
LG16	MB_32418	43.923	5214	780931	S5214_780931 Rabbi et al, 2014
LG16	MB_32432	44.436	5214	832399
LG16	MB_32415	44.459	5214	776689
LG16	MB_32417	44.966	5214	780903
LG16	MB_32391	46.919	5214	472174
LG16	MB_32383	48.319	5214	369825
LG16	MB_32408	49.72	5214	698642
LG16	MB_32378	55.375	5214	163884
LG3	MB_32541	112.232	5218	38008
LG2	MB_32603	31.603	5230	57354	cassava4.1_024148m.g	196001	196798	LRR	3
LG2	MB_32628	34.388	5230	128834	cassava4.1_031410m.g	204121	207467	LRR
LG2	MB_32637	37.076	5230	148301	cassava4.1_031941m.g	209659	212769	LRR
LG2	MB_32633	41.72	5230	147043
LG10	MB_32606	41.417	5230	88250
LG2	MB_32662	79.499	5249	11124
LG2	MB_32800	65.853	5280	334714
LG2	MB_32813	67.162	5280	404384
LG2	MB_32797	68.369	5280	329569
LG2	MB_32897	68.942	5280	715550
LG2	MB_32913	69.437	5280	780102
LG2	MB_32931	76.48	5280	826246
LG2	MB_32790	80.806	5280	306228
LG2	MB_32805	83.718	5280	389254
LG2	MB_32825	84.941	5280	445564
LG2	MB_32814	86.663	5280	404520
LG2	MB_32846	89.01	5280	478022
LG14	MB_32759	46.249	5280	94802
LG7	MB_32987	91.73	5297	19571
LG14	MB_33016	59.42	5309	37842
LG14	MB_33047	61.146	5309	237395
LG18	MB_33268	6.191	5335	817995
LG18	MB_33254	21.496	5335	736810
LG18	MB_33235	21.703	5335	674632
LG18	MB_33224	23.394	5335	625686
LG18	MB_33243	24.19	5335	689670
LG18	MB_33188	26.842	5335	357495
LG18	MB_33153	26.99	5335	186044
LG18	MB_33190	27.442	5335	357538
LG18	MB_33214	28.258	5335	412517
LG18	MB_33181	29.332	5335	323042
LG18	MB_33174	29.935	5335	277547
LG18	MB_33176	31.348	5335	301774
LG18	MB_33139	32.314	5335	117210
LG11	MB_33373	110.045	5375	90386	cassava4.1_001861m.g	88578	91416	LRR-kinase
LG11	MB_33392	115.067	5375	172298
LG11	MB_33376	115.778	5375	120302
LG10	MB_33805	56.167	5459	99102	cassava4.1_026773m.g	87815	89495	LRR
LG10	MB_33787	59.291	5459	33037
LG10	MB_33798	60.416	5459	67254
LG10	MB_33807	61.595	5459	99867
LG7	MB_33822	134.853	5471	52716
LG6	MB_33876	18.488	5474	94059
LG6	MB_33887	19.436	5474	127244
LG6	MB_33888	20.047	5474	127267
LG6	MB_33867	23.983	5474	69415
LG11	MB_34079	96.293	5550	147756
LG7	MB_34116	136.408	5618	59373
LG7	MB_34131	137.162	5618	166376
LG7	MB_34129	139.202	5618	113572
LG5	MB_34330	103.559	5694	126699	cassava4.1_023764m.g	72015	75164	NB_ARC
LG5	MB_34325	105.097	5694	115403
LG5	MB_34306	191.101	5694	33352
LG5	MB_34336	192.309	5694	137324
LG18	MB_34457	107.555	5745	84708
LG16	MB_34612	33.439	5779	1847
LG13	MB_34677	46.815	5806	323195	cassava4.1_031339m.g	42519	43607	LRR
LG13	MB_34663	48.373	5806	236033
LG10	MB_34679	52.656	5808	20700
LG4	MB_34741	101.012	5817	1147
LG2	MB_34743	20.455	5821	9964
LG3	MB_34782	118.709	5831	44780
LG14	MB_34843	107.138	5843	57118	cassava4.1_001694m.g	16726	19917	LRR-kinase	2
LG14	MB_34855	109.339	5843	97510	cassava4.1_011696m.g	146504	148035	WRKY
LG3	MB_34900	101.226	5850	3723
LG10	MB_35008	54.278	5859	341298
LG14	MB_34986	2.486	5859	314081
LG14	MB_34934	23.187	5859	125889
LG5	MB_35841	134.61	5875	1333083	cassava4.1_004715m.g	88055	94193	LysM-kinase	5
LG5	MB_35868	140.496	5875	1494636	cassava4.1_004347m.g	159408	161242	LRR
LG5	MB_35776	143.892	5875	1181453	cassava4.1_028995m.g	164909	167758	LRR-NB_ARC
LG5	MB_35849	145.913	5875	1404583	cassava4.1_022365m.g	167790	170936	NB_ARC
LG5	MB_35791	147.76	5875	1219340	cassava4.1_001264m.g	189666	193866	LRR-kinase
LG5	MB_35784	151.083	5875	1190700	cassava4.1_031070m.g	1021405	1023654	LRR-kinase
LG5	MB_35787	151.692	5875	1211323	cassava4.1_002588m.g	1294573	1303033	LRR-kinase	2
LG5	MB_35700	158.362	5875	932636	cassava4.1_000644m.g	1328962	1332296	LRR-kinase
LG5	MB_35540	163.254	5875	564761	cassava4.1_022271m.g	1811582	1815068	LRR
LG5	MB_35561	164.206	5875	594258	cassava4.1_027765m.g	2095549	2097327	LRR	2
LG5	MB_35585	165.316	5875	653195	cassava4.1_008828m.g	2172286	2173963	LRR
LG5	MB_35433	167.032	5875	399672	cassava4.1_025251m.g	2391565	2394870	LRR-NB_ARC
LG5	MB_35294	171.768	5875	149932
LG2.2	MB_36149	97.879	5894	36239
LG5	MB_36197	78.624	5902	51762
LG14	MB_36273	152.459	5934	9550
LG14	MB_36274	152.736	5934	9573
LG14	MB_36272	153.944	5934	9512
LG3	MB_36344	50.909	5955	30729
LG3	MB_36345	51.37	5955	30750
LG6	MB_36352	29.383	5957	37362	cassava4.1_002968m.g	11957	14622	LRR-kinase
LG18	MB_36478	86.292	5977	41607
LG18	MB_36490	89.948	5977	164734
LG7	MB_36703	84.724	6005	117523
LG7	MB_36709	85.929	6005	122346
LG7	MB_36711	88.95	6005	122583
LG7	MB_36721	91.181	6005	153774
LG2.2	MB_36789	0	6011	215219	cassava4.1_014781m.g	290718	293297	LRR	2
LG2.2	MB_36783	2.301	6011	134218	cassava4.1_025681m.g	297207	299093	LRR
LG2.2	MB_36784	5.095	6011	136190
LG2.2	MB_36771	75.723	6011	90596
LG2.2	MB_36813	77.397	6011	313095
LG13	MB_24047	90.801	6020	37794
LG16	MB_36830	94.949	6027	35821
LG18	MB_36859	36.919	6028	140427	cassava4.1_003186m.g	212	2267	LRR	9
LG18	MB_36860	37.104	6028	140438	cassava4.1_025137m.g	81734	86876	LRR-kinase
LG18			6028	111558	cassava4.1_002895m.g	111558	114588	LRR-kinase
LG18	MB_36944	61.81	6039	35154	cassava4.1_002127m.g	132617	137078	LRR-kinase
LG18	MB_36966	63.676	6039	210858	cassava4.1_023021m.g	149873	153226	LRR-kinase
LG18			6039		cassava4.1_003791m.g	194608	198668	LRR-kinase
LG18			6039		cassava4.1_024054m.g	204294	206324	LysM-kinase
LG18			6039		cassava4.1_024847m.g	215854	217137	LRR
LG18			6039		cassava4.1_017208m.g	403119	404529	WRKY
LG10	MB_37033	76.058	6047	10379
LG7	MB_37123	39.488	6089	285921	cassava4.1_010398m.g	251681	253588	WRKY	4
LG7	MB_37102	40.58	6089	251830	cassava4.1_021287m.g	336927	338987	LRR-kinase
LG7	MB_37112	41.197	6089	266680	cassava4.1_021684m.g	398362	401157	LRR
LG7			6089		cassava4.1_008781m.g	490434	491835	WRKY
LG16	MB_37249	21.083	6107	217668
LG1	MB_37253	92.735	6108	12833
LG5	MB_37299	186.444	6111	26719
LG3	MB_37302	112.895	6112	22719
LG17	MB_37353	64.503	6137	257283	cassava4.1_013239m.g	11932	17717	LRR
LG18	MB_37488	114.936	6189	19461
LG14	MB_37531	26.287	6206	82025
LG13	MB_46951	132.252	6212	144487
LG13	MB_38476	138.473	6212	80757
LG13	MB_37558	141.559	6212	41789
LG13	MB_59214	144.285	6212	80940
LG13	MB_37563	146.129	6212	44405
LG17	MB_37725	95.845	6257	167166
LG8	MB_37850	40.274	6278	548858	cassava4.1_004461m.g	79089	84498	WRKY	2
LG8	MB_37852	41.314	6278	553121	cassava4.1_023260m.g	99059	100258	LRR-kinase
LG8	MB_37837	42.248	6278	425679	cassava4.1_023145m.g	461756	464271	WRKY	3
LG8	MB_37792	42.667	6278	118479	cassava4.1_010900m.g	653982	657400	LRR
LG8	MB_37856	43.54	6278	576627	cassava4.1_025996m.g	732753	736091	LRR-NB_ARC
LG6	MB_37927	88.926	6292	165838
LG6	MB_37909	89.555	6292	33997
LG6	MB_37938	90.97	6292	249481
LG6	MB_37932	91.462	6292	168384
LG6	MB_37925	93.909	6292	165222
LG6	MB_37915	95.234	6292	74417
LG5	MB_37959	88.971	6303	66876
LG5	MB_38126	122.724	6327	398384	cassava4.1_003608m.g	366800	369004	LRR	2
LG5	MB_38114	124.269	6327	385933	cassava4.1_033390m.g	369585	372169	LRR
LG5	MB_38142	126.077	6327	431423
LG5	MB_38082	140.78	6327	151499
LG5	MB_38103	147.505	6327	344191
LG5	MB_38255	106.98	6357	34117
LG1	MB_38274	57.506	6377	71615
LG5	MB_38292	157.333	6382	4548
LG5	MB_38294	158.876	6382	5471
LG14	MB_38300	93.567	6383	161660
LG13	MB_7637	137.937	6419	58060
LG1	MB_38523	17.932	6446	333606
LG1	MB_38533	20.689	6446	333936
LG1	MB_38578	23.52	6446	419355
LG1	MB_38543	26.998	6446	347444
LG1	MB_38498	28.043	6446	121800
LG1	MB_38505	28.166	6446	183978
LG1	MB_38520	28.336	6446	289264
LG18	MB_38689	0	6462	704
LG2	MB_39047	6.483	6512	947094	cassava4.1_007131m.g	8458	11479	LRR
LG2	MB_39156	8.182	6512	1381732	cassava4.1_022572m.g	350604	353147	LRR-NB_ARC
LG2	MB_38985	8.965	6512	698923	cassava4.1_008123m.g	587708	589175	LRR	2
LG2	MB_39223	9.974	6512	1537511	cassava4.1_021460m.g	721795	725205	LRR-kinase
LG2	MB_38950	10.756	6512	575155	cassava4.1_023922m.g	1067812	1072113	LRR-NB_ARC
LG2	MB_39026	10.976	6512	858244	cassava4.1_004649m.g	1647247	1650467	LRR
LG2	MB_39059	11.218	6512	981719
LG2	MB_39066	11.593	6512	1047633
LG2	MB_38964	11.817	6512	628804
LG2	MB_38979	12.083	6512	693929
LG2	MB_38995	14.164	6512	703471
LG2	MB_39098	14.409	6512	1150218
LG2	MB_39005	14.721	6512	717964
LG2	MB_38996	15.194	6512	708118
LG2	MB_38973	15.508	6512	677730
LG2	MB_38947	15.64	6512	555536
LG2	MB_39347	15.973	6512	1876892
LG2	MB_39273	16.077	6512	1672825
LG2	MB_39305	16.486	6512	1743979
LG2	MB_39281	17.177	6512	1702491
LG2	MB_39249	17.669	6512	1619945
LG2	MB_38922	18.858	6512	368130
LG2	MB_39082	19.341	6512	1111892
LG2	MB_38890	21.486	6512	151433
LG2	MB_39295	22.03	6512	1739272
LG17	MB_39770	118	6550	743708
LG17	MB_39766	118.63	6550	733268	cassava4.1_002564m.g	488029	498555	LRR	2
LG17	MB_39711	124.074	6550	526630	cassava4.1_026614m.g	588800	589120	LysM
LG11	MB_39801	79.413	6551	76460
LG7	MB_39869	22.208	6556	140134	cassava4.1_005755m.g	74198	80494	LRR-kinase	2
LG7			6556	96650	cassava4.1_026441m.g	96650	98781	LRR-kinase
LG15	MB_40042	78.589	6582	695085	cassava4.1_012482m.g	166435	167738	WRKY
LG15	MB_40069	83.259	6582	760342	cassava4.1_026266m.g	784332	785524	WRKY	3
LG15			6582		cassava4.1_002860m.g	862726	868639	LRR-kinase
LG15			6582		cassava4.1_031313m.g	871741	874404	LRR-NB_ARC
LG1	MB_40201	66.369	6598	29953
LG13	MB_68207	111.748	6598	455676
LG13	MB_40390	114.148	6598	293064
LG13	MB_40341	115.624	6598	298024
LG13	MB_53634	117.888	6598	34820
LG13	MB_40215	118.344	6598	52377
LG1	MB_40510	100.913	6609	344234	cassava4.1_000537m.g	144870	148581	LRR-kinase
LG1	MB_40503	101.631	6609	328322	cassava4.1_005267m.g	532363	538474	WRKY
LG6	MB_40670	129.1	6628	28773
LG6	MB_40671	132.226	6628	28794
LG7	MB_40713	146.501	6631	106420	cassava4.1_034388m.g	706595	707894	LRR	4
LG7	MB_40707	148.337	6631	93936	cassava4.1_001857m.g	711429	719746	LRR
LG7	MB_40705	148.893	6631	66971	cassava4.1_028970m.g	744863	745331	LRR
LG7	MB_40741	153.964	6631	319283	cassava4.1_005169m.g	772162	774797	LRR-kinase
LG7	MB_40739	154.561	6631	319164
LG7	MB_40743	155.64	6631	319321
LG7	MB_40753	156.59	6631	368559
LG7	MB_40752	157.269	6631	368473
LG7	MB_40783	160.263	6631	598742
LG7	MB_40814	162.702	6631	757641
LG7	MB_40811	164.028	6631	748897
LG7	MB_40875	167.472	6649	3359
LG7	MB_40866	171.584	6649	3053
LG7	MB_40953	153.593	6653	50125	cassava4.1_003726m.g	19747	28260	LRR	6
LG7	MB_41236	73.536	6656	1098095	cassava4.1_001094m.g	111313	120303	LRR-kinase
LG7	MB_41229	73.81	6656	1091755	cassava4.1_026742m.g	232238	233867	LRR
LG7	MB_41209	75.017	6656	1001907	cassava4.1_031576m.g	361223	365042	LRR
LG7	MB_41274	79.978	6656	1266344	cassava4.1_003718m.g	460452	464138	LRR-kinase
LG7	MB_41068	82.308	6656	436309	cassava4.1_008404m.g	463410	466283	LRR
LG7	MB_41161	85.784	6656	800175
LG7	MB_41055	87.798	6656	338911
LG7	MB_41028	88.189	6656	305463
LG7	MB_41024	90.152	6656	266473
LG7	MB_41019	92.418	6656	221623
LG7	MB_40966	97.331	6656	52163
LG8	MB_41480	40.675	6675	18293
LG2.2	MB_41655	121.2	6683	537515	cassava4.1_033608m.g	223747	225479	LRR
LG5	MB_41685	91.686	6684	24354
LG3	MB_41702	73.565	6688	41717	cassava4.1_001963m.g	50720	57763	LRR-kinase	3
LG3			6688	192813	cassava4.1_023549m.g	192813	197819	LRR
LG3			6688	321683	cassava4.1_000663m.g	321683	325144	LRR-kinase
LG15	MB_41916	47.369	6697	252918	cassava4.1_026823m.g	335686	339154	LRR-kinase
LG15	MB_41870	49.284	6697	100445
LG15	MB_41856	52.195	6697	43648
LG15	MB_41871	53.423	6697	100466
LG15	MB_41879	54.31	6697	105899
LG15	MB_41865	54.948	6697	99911
LG15	MB_41959	58.238	6697	313355
LG15	MB_41920	59.803	6697	257109
LG15	MB_41961	60.711	6697	313449
LG15	MB_41960	61.827	6697	313357
LG15	MB_41921	63.509	6697	263886
LG14	MB_41984	149.476	6700	32015	cassava4.1_028831m.g	69562	71708	LRR-kinase
LG8	MB_42457	81.128	6707	42488
LG2.2	MB_42504	109.867	6708	380996
LG2.2	MB_42466	121.938	6708	9347
LG16	MB_42606	0	6711	256576	cassava4.1_008611m.g	258341	262733	WRKY	2
LG16	MB_42719	1.853	6711	644637	cassava4.1_028994m.g	428863	430192	WRKY
LG16	MB_42665	3.305	6711	413623
LG16	MB_42661	4.349	6711	402927
LG16	MB_42720	5.448	6711	647016
LG16	MB_42691	6.609	6711	499701
LG16	MB_42560	23.939	6711	141227
LG16	MB_42815	14.084	6715	310741
LG16	MB_42810	14.614	6715	281391
LG16	MB_42800	15.066	6715	247386
LG4	MB_42838	104.631	6726	124746
LG4	MB_42839	104.718	6726	124874
LG4	MB_42837	106.573	6726	124731
LG10	MB_42871	43.833	6731	116816
LG10	MB_42858	45.943	6731	111138
LG6	MB_42893	21.374	6736	56152
LG1	MB_42932	72.591	6748	180004
LG1	MB_42954	75.139	6748	388021
LG14	MB_43045	61.217	6754	208435	cassava4.1_029386m.g	152927	154237	LRR	2
LG14			6754		cassava4.1_032695m.g	282530	289450	TIR-NB_ARC-LRR
LG1	MB_43090	68.815	6762	84242
LG1	MB_43086	70.226	6762	60488
LG7	MB_43125	53.778	6774	10788
LG1	MB_43135	83.462	6775	43126
LG1	MB_43153	85.701	6775	106338
LG3	MB_43174	117.096	6779	16872
LG4	MB_43212	95.829	6782	50360	cassava4.1_000947m.g	36217	39517	LRR-kinase
LG7	MB_43263	149.113	6791	94411
LG2	MB_43279	101.481	6792	75250
LG2	MB_43290	102.807	6792	196981
LG2	MB_43593	40.169	6814	1012159	cassava4.1_001116m.g	326644	330143	LRR-kinase	2
LG2	MB_43588	43.258	6814	1000961	cassava4.1_007752m.g	508088	509823	WRKY
LG2	MB_43482	47.015	6814	607645	cassava4.1_003656m.g	620026	626980	LRR-kinase
LG2	MB_43472	52.098	6814	538160	cassava4.1_032564m.g	892528	895884	LRR-kinase
LG2	MB_43496	55.33	6814	637834
LG16	MB_43714	20.434	6825	432938	cassava4.1_025219m.g	191655	193522	LRR-kinase	2
LG16			6825	325630	cassava4.1_015676m.g	325630	326997	LRR
LG16			6825	599538	cassava4.1_030753m.g	599538	602886	LRR-kinase
LG8	MB_43867	34.048	6850	57792
LG8	MB_43874	42.766	6850	57966
LG3	MB_43918	62.341	6853	324731	cassava4.1_021656m.g	117494	117958	LysM
LG17	MB_43933	20.117	6859	28589
LG17	MB_43932	20.93	6859	25900
LG3	MB_43944	76.598	6861	1759
LG1	MB_44082	91.059	6871	458579	cassava4.1_029495m.g	296185	298385	LRR-kinase
LG1	MB_44189	105.251	6871	836606	cassava4.1_003664m.g	835220	838270	LRR-kinase
LG1	MB_44243	106.693	6871	995182
LG1	MB_44194	107.413	6871	837526
LG1	MB_44244	107.529	6871	996074
LG1	MB_44177	108.109	6871	797038
LG1	MB_44119	110.483	6871	590710
LG1	MB_44013	114.359	6871	186871
LG1	MB_44001	114.872	6871	166456
LG1	MB_43996	115.767	6871	117758
LG1	MB_44009	116.502	6871	178527
LG1	MB_43999	116.868	6871	159920
LG1	MB_43981	118.076	6871	36108
LG1	MB_44010	118.288	6871	178654
LG15	MB_44265	17.087	6875	182616
LG8	MB_44360	94.088	6890	117642
LG11	MB_44370	21.34	6890	219802
LG16	MB_44415	50.916	6906	228704
LG16	MB_44439	52.192	6906	359441
LG16	MB_44444	67.333	6906	364336
LG9	MB_44555	4.474	6908	226839	cassava4.1_030915m.g	54084	56657	LRR	6
LG9	MB_44468	12.406	6908	100413	cassava4.1_021796m.g	178296	180163	LRR
LG9	MB_44457	15.526	6908	76517	cassava4.1_001043m.g	183381	186278	LRR-NB_ARC
LG9	MB_44487	19.103	6908	110915	cassava4.1_001124m.g	188936	191788	LRR-NB_ARC
LG9			6908		cassava4.1_034258m.g	208127	211609	LRR-NB_ARC
LG9			6908		cassava4.1_024722m.g	226617	230420	LRR-NB_ARC
LG4	MB_44894	51.798	6914	1364509
LG4	MB_44598	51.909	6914	207277	cassava4.1_032714m.g	168526	168822	LRR	6
LG4	MB_44661	52.994	6914	338843	cassava4.1_000244m.g	205977	210461	LRR-NB_ARC
LG4	MB_44635	54.172	6914	304643	cassava4.1_027368m.g	235995	239954	LRR-NB_ARC
LG4	MB_44815	55.596	6914	1178023	cassava4.1_033128m.g	248388	252677	LRR-NB_ARC
LG4	MB_44749	58.782	6914	898197	cassava4.1_000323m.g	327741	331739	LRR-NB_ARC
LG4	MB_44753	59.301	6914	900780	cassava4.1_032189m.g	359445	361160	WRKY
LG4	MB_44750	60.525	6914	898704	cassava4.1_028345m.g	598383	600534	LRR-kinase	3
LG4	MB_44829	62.948	6914	1200102	cassava4.1_022389m.g	618495	620016	LRR
LG4	MB_44824	62.993	6914	1199633	cassava4.1_025453m.g	832858	835068	LRR
LG4	MB_44882	65.144	6914	1309641	cassava4.1_000967m.g	1332061	1336054	LRR-kinase
LG4	MB_44903	66.357	6914	1371139
LG4	MB_44885	67.1	6914	1311392
LG2	MB_45087	0	6916	794616
LG2	MB_45227	1.426	6916	1236859	cassava4.1_030314m.g	646343	648520	LRR-kinase
LG2	MB_45269	3.145	6916	1268038	cassava4.1_030322m.g	1222426	1223499	LRR	2
LG2	MB_45232	3.701	6916	1237014	cassava4.1_029234m.g	1226866	1228710	LRR
LG2	MB_45195	4.372	6916	1221363	cassava4.1_003543m.g	1730938	1734006	LRR
LG2	MB_44959	7.233	6916	19376
LG2	MB_45431	45.326	6916	1947793
LG2	MB_45433	48.331	6916	1959135
LG5	MB_45518	185.794	6938	91247
LG16	MB_45632	128.925	6948	404733	cassava4.1_033927m.g	326789	330741	LRR
LG16	MB_45558	133.963	6948	214671
LG16	MB_45717	134.455	6948	848567
LG16	MB_45554	137.95	6948	158973	cassava4.1_000534m.g	154657	159514	TIR-NB_ARC-LRR
LG16	MB_45555	138.74	6948	158994
LG16	MB_45680	140.745	6948	556070
LG16	MB_45661	142.235	6948	484066
LG16	MB_45656	143.948	6948	468568
LG16	MB_45659	147.807	6948	474445
LG3	MB_45740	75.678	6957	2924
LG18	MB_45851	110.314	6983	322750
LG4	MB_45857	104.073	6986	90947
LG4	MB_45866	112.521	6986	220616	cassava4.1_007501m.g	219379	220773	LRR
LG2	MB_45883	91.997	6999	5135
LG6	MB_45930	71.28	7007	5784
LG13	MB_46960	136.78	7007	85779
LG2.2	MB_45999	122.941	7012	334065
LG2.2	MB_45980	124.206	7012	145789
LG3	MB_46095	20.6	7012	941375
LG3	MB_46161	22.103	7012	1284931
LG3	MB_46112	22.992	7012	1020184
LG3	MB_46148	24.7	7012	1195002
LG3	MB_46204	27.14	7012	1522871
LG5	MB_46218	24.381	7017	2424
LG16	MB_46301	69.524	7032	36981
LG2	MB_46580	61.16	7035	920933	cassava4.1_003177m.g	24395	29885	LRR-kinase	2
LG2	MB_46571	63.144	7035	893167	cassava4.1_030239m.g	83632	84705	LRR
LG2	MB_46539	64.212	7035	754647	cassava4.1_033635m.g	490951	493690	LRR-kinase
LG2	MB_46575	64.513	7035	903345	cassava4.1_032017m.g	910534	911654	WRKY
LG2	MB_46557	65.481	7035	859749
LG2	MB_46450	66.501	7035	334918
LG2	MB_46585	69.615	7035	944869
LG2	MB_46366	76	7035	95659
LG2	MB_46371	79.675	7035	107756
LG6	MB_46610	46.519	7036	142245
LG6	MB_46608	47.938	7036	141985
LG8	MB_46620	71.336	7041	94875
LG8	MB_46611	72.979	7041	70890
LG6	MB_46685	73.9	7053	75003
LG15	MB_46743	29.711	7069	329835
LG15	MB_46748	30.217	7069	334189
LG15	MB_46747	30.28	7069	334141
LG15	MB_46756	32.832	7069	339027
LG4	MB_46764	81.634	7070	43802
LG4	MB_46759	84.307	7070	37148
LG13	MB_73086	130.882	7100	94921
LG13	MB_59292	134.691	7100	284368
LG13	MB_46964	135.631	7100	254726
LG17	MB_47047	66.691	7117	60840
LG10	MB_47084	47.33	7135	9702
LG15	MB_47101	18.415	7146	729
LG7	MB_47103	80.025	7154	1469
LG4	MB_47165	129.039	7178	363
LG2.2	MB_47612	12.918	7301	324375	cassava4.1_029757m.g	346062	347038	WRKY
LG2.2	MB_47591	48.585	7301	254381
LG2.2	MB_47557	52.513	7301	130266
LG2	MB_47642	57.199	7313	50599
LG1	MB_47781	48.115	7330	102895
LG1	MB_47808	54.646	7330	199433
LG1	MB_47811	56.73	7330	199541
LG14	MB_47835	98.163	7340	1121
LG14	MB_47893	134.061	7351	123029
LG14	MB_47873	135.476	7351	92213	cassava4.1_003433m.g	89363	94801	LysM-kinase
LG14	MB_47881	136.295	7351	111238
LG14	MB_47885	136.707	7351	112366
LG14	MB_47865	137.894	7351	7656
LG14	MB_47877	138.109	7351	98201
LG14	MB_47891	138.573	7351	116744
LG14	MB_47878	138.924	7351	106319
LG14	MB_47918	141.774	7351	174047
LG14	MB_47876	142.947	7351	94382
LG6	MB_48037	55.017	7358	72575
LG14	MB_48052	39.077	7360	16222
LG11	MB_48089	92.039	7361	100304
LG7	MB_48139	113.485	7380	88033
LG13	MB_48134	0	7380	8388
LG2	MB_48165	50.864	7391	64279
LG2	MB_48164	55.969	7391	64235
LG10	MB_48524	82.365	7478	455117	cassava4.1_000755m.g	886471	890538	LRR-kinase	2
LG10	MB_48399	85.386	7478	52607	cassava4.1_030132m.g	706320	708761	WRKY
LG10	MB_48600	86.855	7478	628902
LG10	MB_48677	89.248	7478	829294
LG10	MB_48710	94.191	7478	962716
LG10	MB_48409	96.495	7478	95794
LG10	MB_48592	96.853	7478	602269	cassava4.1_003265m.g	600994	604126	LRR-kinase
LG10	MB_48559	97.219	7478	521915
LG10	MB_48605	98.886	7478	645208
LG10	MB_48420	99.35	7478	110692	cassava4.1_003246m.g	108265	111563	LRR
LG10	MB_48599	100.467	7478	628744
LG8	MB_48807	100.648	7490	39132
LG18	MB_48817	83.399	7510	99656	cassava4.1_001097m.g	6422	9364	LRR-kinase	2
LG18			7510		cassava4.1_027981m.g	96257	100367	LRR-kinase
LG3	MB_49048	79.023	7519	754421	cassava4.1_026180m.g	111965	117112	LRR-kinase	4
LG3	MB_49052	79.899	7519	799222	cassava4.1_004465m.g	161519	163882	WRKY
LG3	MB_49021	80.481	7519	640249	cassava4.1_003661m.g	237007	243267	LRR-kinase
LG3	MB_48859	82.033	7519	108126	cassava4.1_000670m.g	408482	411831	LRR-kinase
LG3	MB_48923	82.689	7519	286422
LG3	MB_48861	88.692	7519	108561
LG1	MB_49137	120.597	7520	300857	cassava4.1_003459m.g	108009	111501	LRR-kinase	3
LG1	MB_49277	125.147	7520	513044	cassava4.1_031069m.g	205886	207464	LRR
LG1	MB_50132	128.82	7520	2228942	cassava4.1_001111m.g	287457	291822	LRR-kinase
LG1	MB_50326	131.445	7520	2582153	cassava4.1_000765m.g	613037	623755	LRR-kinase	2
LG1	MB_50243	131.956	7520	2458468	cassava4.1_029981m.g	765376	767005	WRKY
LG1	MB_49484	133.371	7520	924742	cassava4.1_007503m.g	1241114	1244315	LRR
LG1	MB_50210	134.008	7520	2417941	cassava4.1_008075m.g	1839511	1841036	LRR	2
LG1	MB_50255	134.975	7520	2472078	cassava4.1_023757m.g	1842278	1844188	LRR
LG1			7520		cassava4.1_025604m.g	2539559	2541157	LRR-NB_ARC
LG1			7520		cassava4.1_004516m.g	2839679	2843107	LRR
LG6	MB_50599	30.984	7528	413722
LG15	MB_50622	12.222	7537	719
LG6	MB_50711	16.21	7543	224928	cassava4.1_002604m.g	302376	307654	LRR-kinase
LG6	MB_50701	16.329	7543	194088
LG6	MB_50720	16.967	7543	256595
LG6	MB_50634	17.188	7543	29229
LG6	MB_50700	17.311	7543	193439
LG2.2	MB_50760	167.929	7552	549
LG1	MB_50876	152.646	7571	194154
LG1	MB_50951	175.797	7571	325303	cassava4.1_021176m.g	322902	325531	WRKY	2
LG1	MB_50831	180.474	7571	102926	cassava4.1_001028m.g	360029	367040	LRR-kinase
LG1	MB_50854	182.495	7571	150338	cassava4.1_012593m.g	656975	658228	WRKY	2
LG1			7571		cassava4.1_014297m.g	762773	763974	WRKY
LG2.2	MB_51165	130.784	7575	17873
LG2.2	MB_51169	133.092	7575	42345
LG2.2	MB_51167	133.54	7575	38347
LG2.2	MB_51168	133.985	7575	38954
LG3	MB_51258	104.02	7595	26644	cassava4.1_033473m.g	216170	220755	TIR-NB_ARC-LRR	3
LG3			7595	264788	cassava4.1_000748m.g	264788	268321	LRR-NB_ARC
LG3			7595	355768	cassava4.1_001257m.g	355768	358694	LRR-kinase
LG6	MB_51329	84.203	7604	34910
LG15	MB_51414	33.476	7660	128122
LG15	MB_51393	37.261	7660	23672
LG15	MB_51418	37.463	7660	194089
LG15	MB_51409	39.157	7660	99209
LG17	MB_51427	90.021	7670	14400
LG17	MB_51438	91.746	7670	81270
LG4	MB_51543	71.711	7708	21178
LG4	MB_51595	92.614	7708	420517
LG6	MB_51625	81.072	7743	193592
LG1	MB_51666	37.411	7762	244113
LG1	MB_51736	38.111	7762	546974
LG1	MB_51661	42.84	7762	174628
LG2	MB_51796	64.24	7778	221246	cassava4.1_001023m.g	288520	293089	LRR-kinase	2
LG2	MB_51802	72.196	7778	232203	cassava4.1_031760m.g	149980	154680	TIR-NB_ARC-LRR
LG2	MB_51799	76.804	7778	231120
LG18	MB_51862	123.048	7810	87028
LG4	MB_51880	105.079	7819	111615
LG16	MB_51890	19.762	7827	23336
LG13	MB_52097	35.349	7859	348301	cassava4.1_000950m.g	271030	278567	LRR-kinase	3
LG13	MB_52105	38.226	7859	437393	cassava4.1_031483m.g	539800	540488	WRKY
LG13	MB_52028	39.157	7859	56661	cassava4.1_003347m.g	798889	800975	LRR-kinase
LG13	MB_52044	39.406	7859	116260
LG13	MB_52008	39.8	7859	21840
LG13	MB_52158	40.261	7859	633070
LG13	MB_52027	40.312	7859	56586
LG13	MB_52133	40.733	7859	536532
LG13	MB_52019	41.441	7859	39035
LG13	MB_52088	41.81	7859	312542	cassava4.1_000775m.g	310145	318646	LRR
LG13	MB_52058	42.218	7859	155203
LG13	MB_52134	43.164	7859	536573
LG13	MB_52068	43.25	7859	192278
LG13	MB_52067	43.328	7859	192204
LG13	MB_52010	48.86	7859	21979
LG13	MB_52163	53.067	7859	701902
LG1	MB_52224	43.767	7873	132272
LG1	MB_52227	46.218	7873	167534	cassava4.1_005912m.g	164300	167739	WRKY
LG1	MB_52221	50.155	7873	131955
LG1	MB_52235	51.561	7873	232703
LG1	MB_52240	51.853	7873	237291
LG3	MB_52308	142.844	7888	1159
LG10	MB_52313	94.143	7891	45098	cassava4.1_027816m.g	66113	72400	LRR
LG10	MB_52314	94.585	7891	45172
LG10	MB_52322	97.985	7891	83752
LG8	MB_52355	49.315	7894	195482
LG8	MB_52377	65.78	7894	274507
LG14	MB_52413	55.713	7902	39054
LG14	MB_52448	57.37	7902	156161
LG2.2	MB_52477	113.031	7917	69911	cassava4.1_025021m.g	90994	94395	LRR-kinase
LG2.2	MB_52479	114.464	7917	70080
LG16	MB_52501	83.401	7929	32244
LG16	MB_52538	33.709	7933	90621
LG16	MB_52519	33.962	7933	41073
LG16	MB_52543	34.251	7933	173544
LG16	MB_52540	34.492	7933	98764
LG16	MB_52523	35.161	7933	61249
LG8	MB_52558	74.061	7951	58630
LG5	MB_52616	46.581	7960	106170
LG1	MB_52726	142.118	7991	114512
LG16	MB_53045	102.309	7996	235179	cassava4.1_013816m.g	125072	126115	LRR
LG16	MB_53040	105.122	7996	205281
LG16	MB_52997	105.362	7996	62725
LG16	MB_53025	105.746	7996	137939
LG16	MB_53017	112.202	7996	124502
LG10	MB_53092	0	8003	187730
LG2	MB_53160	42.728	8004	220125
LG6	MB_53163	14.303	8004	220142
LG2.2	MB_53205	115.083	8030	49502	cassava4.1_005344m.g	80080	81675	LRR-NB_ARC	2
LG2.2	MB_53209	135.216	8030	57310	cassava4.1_022549m.g	88221	89876	LRR-NB_ARC
LG2.2	MB_53198	135.861	8030	40387
LG2	MB_53453	97.112	8085	345563
LG2	MB_53408	108.246	8085	196983
LG11	MB_53511	6.435	8100	406274	cassava4.1_024059m.g	465820	468015	LRR
LG11	MB_53500	7.371	8100	16909
LG11	MB_53536	10.337	8100	557260
LG11	MB_53506	13.321	8100	165872
LG11	MB_53525	16.197	8100	473956
LG11	MB_53562	123.964	8107	63406	cassava4.1_030644m.g	6670	9527	LRR
LG14	MB_53613	99.691	8122	285928
LG13	MB_40343	117.208	8127	237443
LG6	MB_53840	51.685	8167	287938
LG6	MB_53842	54.206	8167	288000
LG6	MB_53845	78.779	8167	296191
LG5	MB_53906	83.864	8208	260757
LG10	MB_53994	50.074	8232	12890
LG2	MB_54035	37.704	8253	403
LG2.2	MB_54763	19.873	8265	3213942	cassava4.1_003660m.g	129782	136644	LRR-kinase	2
LG2.2	MB_54753	20.617	8265	3179462	cassava4.1_000696m.g	171357	177616	LRR-kinase
LG2.2	MB_54966	46.79	8265	4640753	cassava4.1_027863m.g	1639430	1640044	LRR
LG2.2	MB_54847	55.589	8265	3753857	cassava4.1_026913m.g	2271374	2274232	LRR-NB_ARC	3
LG2.2	MB_54822	57.445	8265	3618575	cassava4.1_034288m.g	2283369	2286374	LRR-NB_ARC
LG2.2	MB_54711	62.081	8265	2968018	cassava4.1_001009m.g	2291327	2294346	LRR-NB_ARC
LG4	MB_54424	42.81	8265	1421226	cassava4.1_004043m.g	2537632	2542072	LRR
LG4	MB_54447	76.947	8265	1512398	cassava4.1_022263m.g	3815133	3817334	LRR	2
LG4	MB_54506	77.845	8265	1769927	cassava4.1_016397m.g	3820169	3823424	WRKY
LG4	MB_54469	80.508	8265	1597749	cassava4.1_001220m.g	4065153	4073599	LRR
LG4	MB_54642	83.716	8265	2491662	cassava4.1_022510m.g	4355210	4357279	LRR
LG4	MB_54643	84.781	8265	2491728	cassava4.1_032990m.g	4628776	4632093	LRR-kinase
LG4	MB_54674	86.903	8265	2639900
LG16	MB_54325	112.889	8265	865347	cassava4.1_003864m.g	861593	870209	LRR-kinase
LG16	MB_54289	115.476	8265	684045
LG16	MB_54298	118.349	8265	700270
LG16	MB_54353	121.818	8265	983029
LG16	MB_54204	122.093	8265	404788
LG16	MB_54210	122.83	8265	405739
LG16	MB_54117	123.999	8265	156455
LG16	MB_54333	124.395	8265	911039
LG16	MB_54105	124.584	8265	83861
LG16	MB_54148	124.826	8265	246730
LG16	MB_54171	125.037	8265	301276
LG16	MB_54129	125.301	8265	215998
LG16	MB_54173	127.69	8265	317818
LG16	MB_54295	129.276	8265	691477
LG16	MB_55045	21.442	8287	115922	cassava4.1_022307m.g	115819	118596	LRR-kinase
LG9	MB_55211	14.317	8315	15783	cassava4.1_001059m.g	90059	93434	LRR-kinase
LG9	MB_55240	17.747	8315	39380
LG9	MB_55241	17.966	8315	39466
LG9	MB_55217	18.306	8315	19930
LG5	MB_55410	116.414	8316	938872	cassava4.1_021898m.g	398852	401767	LRR
LG5	MB_55403	126.847	8316	826107
LG5	MB_55315	128.776	8316	317677
LG5	MB_55369	130.771	8316	641686
LG5	MB_55308	134.418	8316	249729
LG5	MB_55335	135.852	8316	377247
LG5	MB_55305	136.811	8316	177659
LG10	MB_55587	105.66	8359	275923
LG10	MB_55582	107.012	8359	270648	cassava4.1_031190m.g	472433	480962	LRR	4
LG10	MB_55581	107.584	8359	270523	cassava4.1_007692m.g	602322	604681	LRR
LG10	MB_55637	108.977	8359	492734	cassava4.1_003688m.g	749987	753087	LRR-kinase
LG10	MB_55632	109.774	8359	462706	cassava4.1_030311m.g	754546	756095	LRR
LG10	MB_55661	110.55	8359	605048	cassava4.1_000624m.g	1678416	1681949	LRR-kinase
LG10	MB_55729	116.131	8359	1049412	cassava4.1_004929m.g	2218663	2220806	WRKY	3
LG10	MB_55721	116.649	8359	1000607	cassava4.1_021608m.g	2243938	2245856	LRR
LG10	MB_55941	117.909	8359	1763722	cassava4.1_005603m.g	2325156	2328841	LRR-kinase
LG10	MB_55888	118.847	8359	1655179
LG10	MB_55882	119.42	8359	1642908
LG10	MB_55806	123.267	8359	1375726
LG10	MB_55772	123.311	8359	1228606
LG10	MB_55767	123.357	8359	1218732
LG10	MB_55768	124.329	8359	1218783
LG10	MB_55771	125.225	8359	1224373
LG10	MB_55769	125.855	8359	1224241
LG10	MB_55836	126.621	8359	1516904
LG10	MB_55892	128.502	8359	1665364
LG5	MB_56217	114.341	8393	123549
LG11	MB_56222	90.03	8397	7733
LG14	MB_56375	109.199	8446	63473	cassava4.1_007025m.g	321322	323708	LRR
LG14	MB_56383	110.849	8446	134672	cassava4.1_004397m.g	534071	548273	LRR	3
LG14	MB_56449	111.061	8446	323301	cassava4.1_000585m.g	551117	555144	TIR-NB_ARC-LRR
LG14	MB_56471	112.199	8446	352436	cassava4.1_026337m.g	612046	614364	LRR
LG14	MB_56473	112.884	8446	352516
LG14	MB_56565	113.06	8446	592807
LG14	MB_56395	117.448	8446	141759
LG1	MB_56612	134.316	8473	83078
LG14	MB_56711	76.162	8485	8994
LG1	MB_56978	71.63	8539	182461
LG17	MB_57042	106.682	8542	195260
LG17	MB_57031	107.667	8542	169470
LG17	MB_57030	111.756	8542	156076
LG17	MB_57137	113.88	8542	739635
LG10	MB_57165	93.251	8556	3829
LG10	MB_57354	22.025	8615	30365
LG10	MB_57359	23.552	8615	69904
LG8	MB_57376	62.556	8617	116149	cassava4.1_031360m.g	17455	20262	LRR	5
LG8			8617	25982	cassava4.1_023057m.g	25982	28876	LRR
LG8			8617	57258	cassava4.1_000728m.g	57258	60484	LRR
LG8			8617	120651	cassava4.1_000803m.g	120651	128420	LRR-kinase
LG8			8617	168165	cassava4.1_029564m.g	168165	171158	LRR
LG6	MB_57482	77.368	8655	264472
LG6	MB_57495	77.849	8655	272434
LG8	MB_57469	66.784	8655	183429
LG15	MB_57600	3.783	8679	246354
LG10	MB_57856	69.818	8686	883084	cassava4.1_025115m.g	543070	545038	LRR	11
LG10			8686		cassava4.1_031485m.g	547191	551867	LRR
LG10			8686		cassava4.1_023879m.g	565656	567091	LRR
LG10			8686		cassava4.1_031679m.g	570890	574427	LRR
LG10			8686		cassava4.1_024420m.g	582961	586051	LRR
LG10			8686		cassava4.1_023632m.g	611636	612746	LRR
LG10			8686		cassava4.1_021384m.g	615313	621020	LRR
LG10			8686		cassava4.1_030243m.g	791511	795245	LRR
LG10			8686		cassava4.1_028742m.g	798811	801415	LRR
LG10			8686		cassava4.1_022484m.g	817104	821608	LRR
LG10			8686		cassava4.1_021980m.g	862873	868139	LRR
LG10	MB_57867	74.573	8686	911032
LG10	MB_57866	76.928	8686	908701
LG10	MB_57645	111.641	8686	212854
LG5	MB_57964	188.498	8721	146972
LG18	MB_58158	30.361	8799	132712	cassava4.1_000548m.g	766961	771217	LRR-kinase
LG18	MB_58201	34.828	8799	225461
LG18	MB_58287	43.128	8799	693252
LG18	MB_58246	44.655	8799	508733
LG13	MB_63953	108.858	8818	100941	cassava4.1_000840m.g	12347	20186	LRR-kinase
LG8	MB_58408	69.611	8821	78587
LG8	MB_58409	73.197	8821	78638
LG8	MB_58406	75.554	8821	66527
LG8	MB_58501	0.607	8828	57806
LG18	MB_58653	40.118	8847	462365	cassava4.1_023400m.g	369143	371962	LRR	2
LG18			8847	540682	cassava4.1_001164m.g	540682	544037	LRR-kinase
LG18	MB_58784	10.73	8871	96040
LG18	MB_58788	17.689	8871	97167
LG18	MB_58791	18.378	8871	123062
LG18	MB_58792	22.483	8871	123085
LG14	MB_58888	156.667	8873	366209	cassava4.1_028715m.g	240661	243651	LRR	2
LG14	MB_58893	158.2	8873	453213	cassava4.1_028813m.g	85220	88456	LRR-NB_ARC
LG14	MB_58889	159.223	8873	375190
LG14	MB_58905	160.417	8873	462517
LG16	MB_58914	33.4	8877	43221	cassava4.1_024080m.g	75200	78094	LRR
LG17	MB_59053	79.416	8917	31615
LG15	MB_59064	10.817	8924	13949
LG2	MB_59092	81.415	8960	6336
LG16	MB_59107	62.121	8974	19445
LG13	MB_37573	133.131	9000	170089	cassava4.1_021431m.g	546351	550737	LRR
LG13	MB_59198	134.576	9000	561518	cassava4.1_022814m.g	210485	211309	TIR
LG13	MB_37548	142.085	9000	247508
LG15	MB_59389	23.854	9038	38725
LG1	MB_59502	51.793	9100	77242
LG18	MB_59634	55.542	9120	267823	cassava4.1_030238m.g	5108	7282	LRR-kinase	2
LG18	MB_59690	59.089	9120	512613	cassava4.1_011936m.g	62859	64289	WRKY
LG18	MB_59581	61.456	9120	63043	cassava4.1_001048m.g	583571	590382	LRR-kinase
LG6	MB_59756	34.713	9134	42013
LG13	MB_29269	76.845	9140	33425
LG5	MB_59889	196.043	9150	567803
LG6	MB_59865	75.942	9150	493064
LG6	MB_59831	83.839	9150	276316
LG4	MB_59925	50.748	9151	95888	cassava4.1_029173m.g	690984	693170	LRR	2
LG4	MB_60037	53.268	9151	771798	cassava4.1_034192m.g	743955	746003	LRR
LG4	MB_60012	54.318	9151	655571
LG4	MB_59997	54.779	9151	520355
LG4	MB_60008	56.825	9151	648007
LG4	MB_59951	68.844	9151	209739
LG4	MB_59980	71.017	9151	413052
LG4	MB_59979	74.379	9151	412978
LG4	MB_59968	76.296	9151	367048
LG15	MB_60129	16.299	9169	88714
LG18	MB_60155	81.522	9180	368816	cassava4.1_026182m.g	368608	371775	WRKY
LG5	MB_60274	13.896	9231	190980
LG5	MB_60267	25.029	9231	125674
LG6	MB_60401	119.383	9274	90877	cassava4.1_032393m.g	11354	15037	TIR	3
LG6	MB_60383	122.768	9274	46261	cassava4.1_034148m.g	12861	14795	LysM-kinase
LG6			9274		cassava4.1_003732m.g	15432	17291	LysM-kinase
LG3	MB_60508	102.818	9294	44214	cassava4.1_003714m.g	17551	19413	LysM-kinase
LG14	MB_60581	101.178	9305	85187
LG14	MB_60585	116.362	9305	201600
LG14	MB_60576	121.637	9305	53638
LG17	MB_60618	50.029	9322	19694
LG6	MB_60726	93.402	9335	248436
LG17	MB_60889	12.933	9360	309268	cassava4.1_001331m.g	92476	99479	LRR-kinase	5
LG17	MB_60893	13.995	9360	335438	cassava4.1_021356m.g	160371	171289	LRR-kinase
LG17			9360	199807	cassava4.1_003422m.g	199807	202016	LRR-kinase
LG17			9360	273486	cassava4.1_011680m.g	273486	275435	WRKY
LG17			9360	310063	cassava4.1_001107m.g	310063	313533	LRR-kinase
LG8	MB_60981	10.163	9365	267334
LG8	MB_60923	13.209	9365	114981
LG8	MB_60920	13.823	9365	113472
LG18	MB_61065	14.982	9372	353783
LG18	MB_61029	20.011	9372	82653
LG2	MB_61081	49.362	9381	8432
LG16	MB_61178	71.464	9421	7277	cassava4.1_024731m.g	6451	10308	LRR-NB_ARC
LG15	MB_61225	13.543	9431	45727
LG5	MB_61482	183.744	9492	84061	cassava4.1_004080m.g	50297	52599	LRR-kinase	5
LG5	MB_61506	190.867	9492	142745	cassava4.1_007584m.g	189196	191495	LRR
LG5			9492		cassava4.1_034318m.g	231721	233454	LRR
LG5			9492		cassava4.1_034310m.g	292003	293250	LRR
LG5			9492		cassava4.1_004421m.g	429578	442776	LRR
LG8	MB_61954	12.812	9501	633042	cassava4.1_006914m.g	450496	452081	LRR-kinase	4
LG8	MB_61898	67.2	9501	498386	cassava4.1_033500m.g	525330	528457	LRR
LG8	MB_61869	69.534	9501	458098	cassava4.1_001882m.g	534097	537842	LRR
LG8	MB_61799	70.22	9501	245860	cassava4.1_032910m.g	544713	546759	LRR
LG8	MB_61908	72.914	9501	519377
LG11	MB_61982	81.167	9505	98926
LG10	MB_62071	63.084	9508	151276
LG3	MB_62126	106.567	9544	66323
LG6	MB_62147	71.114	9551	172086
LG6	MB_62148	73.24	9551	172230
LG6	MB_62142	76.583	9551	41412
LG3	MB_62265	83.896	9565	573614	cassava4.1_033236m.g	115661	118530	LRR-NB_ARC	2
LG3			9565	140977	cassava4.1_032490m.g	140977	150210	LRR-NB_ARC
LG8	MB_62298	37.84	9576	201905	cassava4.1_028237m.g	164509	168579	LRR-NB_ARC
LG8	MB_62295	38.819	9576	192457	cassava4.1_028467m.g	531059	533863	LRR-NB_ARC	2
LG8			9576		cassava4.1_032980m.g	537670	540519	LRR-NB_ARC
LG8			9576
LG2	MB_62396	69.643	9619	327197
LG2	MB_62394	83.136	9619	325383
LG2.2	MB_62438	137.184	9657	62003
LG14	MB_62539	88.735	9689	395
LG2	MB_62660	20.316	9702	205118	cassava4.1_015949m.g	339821	340893	WRKY
LG2	MB_62703	22.354	9702	384459
LG2	MB_62700	23.423	9702	384251
LG2	MB_62788	53.759	9709	477092
LG2	MB_62728	82.492	9709	55964
LG11	MB_62908	0	9761	921611	cassava4.1_028981m.g	330608	332291	LRR
LG11	MB_62841	4.06	9761	165292
LG11	MB_62847	4.085	9761	197907
LG11	MB_62848	5.257	9761	202587
LG11	MB_62885	7.06	9761	694376
LG11	MB_62883	7.637	9761	564279
LG11	MB_62865	8.009	9761	450998
LG11	MB_62861	8.204	9761	341307
LG11	MB_62835	9.778	9761	75084
LG14	MB_63130	55.396	9798	207142	cassava4.1_031128m.g	203885	208329	LRR-NB_ARC	2
LG14			9798		cassava4.1_025993m.g	231275	233458	NB_ARC
LG2.2	MB_63384	148.603	9870	289653
LG2.2	MB_63373	149.209	9870	54902
LG2.2	MB_63364	150.539	9870	45961
LG2.2	MB_63380	153.29	9870	225927
LG2.2	MB_63366	155.761	9870	46147
LG10	MB_63502	129.45	9876	369803
LG10	MB_63466	131.782	9876	217892
LG10	MB_63445	136.173	9876	131020
LG10	MB_63564	138.273	9876	641999
LG10	MB_63514	139.213	9876	447543
LG6	MB_63771	24.35	9880	495577	cassava4.1_024521m.g	266650	267059	LysM
LG6	MB_63804	25.88	9880	716381	cassava4.1_000595m.g	522142	525534	LRR-NB_ARC	2
LG6	MB_63795	26.855	9880	695930	cassava4.1_025756m.g	505957	507375	LRR
LG6	MB_63818	27.825	9880	754998	cassava4.1_033957m.g	771747	775064	LRR-kinase
LG6	MB_63835	31.571	9880	790943
LG6	MB_63757	32.075	9880	427792
LG6	MB_63841	32.704	9880	800483
LG6	MB_63769	33.085	9880	485394
LG6	MB_63810	33.728	9880	729580
LG6	MB_63748	33.885	9880	417109
LG6	MB_63801	35.276	9880	716197
LG6	MB_63808	35.503	9880	729253
LG6	MB_63762	36.465	9880	465888
LG11	MB_63881	92.265	9945	1418
LG13	MB_15588	104.097	9974	139068
LG2	MB_64048	104.296	10015	176017	cassava4.1_031458m.g	34015	36609	LRR-kinase
LG16	MB_64098	129.102	10018	38761
LG16	MB_64107	132.859	10018	127812
LG16	MB_64099	133.209	10018	41661
LG16	MB_64096	135.232	10018	38721
LG16	MB_64094	136.178	10018	38645
LG14	MB_64177	23.739	10045	19218
LG14	MB_64187	35.522	10045	64585
LG14	MB_64217	41.667	10045	158797
LG14	MB_64203	41.796	10045	103627
LG14	MB_64216	42.996	10045	150062
LG14	MB_64215	43.982	10045	150057
LG14	MB_64249	44.675	10045	412100	cassava4.1_000426m.g	411370	415096	LRR-NB_ARC
LG14	MB_64239	45.635	10045	263692
LG14	MB_64265	47.098	10045	441438
LG14	MB_64252	50.122	10045	417519	cassava4.1_024215m.g	417296	420310	LRR-NB_ARC
LG13	MB_37553	148.089	10089	36299
LG4	MB_64390	48.533	10097	56714
LG4	MB_64385	51.661	10097	2836
LG13	MB_64467	36.944	10114	84245
LG13	MB_64470	45.668	10114	87263
LG1	MB_64555	33.817	10126	54840
LG2.2	MB_64577	101.719	10136	140991
LG2.2	MB_64582	112.133	10136	157911
LG18	MB_64622	87.515	10156	128490
LG18	MB_64632	90.832	10156	173316
LG8	MB_64891	43.302	10176	43194
LG3	MB_65004	102.776	10217	9818	cassava4.1_029023m.g	9714	11144	LRR
LG3	MB_65006	103.591	10217	9881
LG3			10217		cassava4.1_000573m.g	90189	95467	TIR-NB_ARC-LRR	9
LG3			10217		cassava4.1_001296m.g	186530	189585	LRR-NB_ARC
LG3			10217		cassava4.1_028445m.g	208119	210548	LRR-NB_ARC
LG3			10217		cassava4.1_021605m.g	229117	229566	LRR
LG3			10217		cassava4.1_000350m.g	236593	240642	LRR-NB_ARC
LG3			10217		cassava4.1_026581m.g	253288	255895	LRR-NB_ARC
LG3			10217		cassava4.1_025014m.g	312166	313023	LRR-NB_ARC
LG3			10217		cassava4.1_029918m.g	320486	323693	LRR-NB_ARC
LG3			10217		cassava4.1_033705m.g	325583	325807	LRR
LG7	MB_65203	145.907	10292	236900	cassava4.1_025665m.g	331722	334433	LRR-NB_ARC	2
LG7	MB_65178	150.325	10292	157560	cassava4.1_005183m.g	391960	400003	LRR
LG17	MB_65398	58.994	10305	613486
LG17	MB_65279	59.402	10305	242148
LG17	MB_65439	61.051	10305	819382
LG17	MB_65438	62.12	10305	819326
LG8	MB_65527	17.373	10365	63189
LG8	MB_65522	18.846	10365	58114
LG2	MB_65628	76.166	10401	115076
LG2	MB_65619	80.092	10401	62450
LG14	MB_65654	82.213	10415	45559
LG17	MB_65663	97.024	10418	26538
LG14	MB_66220	148.121	10504	293800	cassava4.1_002609m.g	143963	151452	LRR-kinase
LG14	MB_66179	154.984	10504	169207
LG14	MB_66119	155.845	10504	22706
LG14	MB_66113	157.379	10504	15531
LG14	MB_66105	157.75	10504	5695
LG14	MB_66126	158.025	10504	38356
LG14	MB_66145	158.612	10504	79980
LG14	MB_66140	158.89	10504	75359
LG14	MB_66148	159.158	10504	81923
LG14	MB_66120	160.722	10504	22719
LG14	MB_66132	160.755	10504	61891
LG14	MB_66151	162.639	10504	89080
LG14	MB_66153	165.41	10504	90705
LG14	MB_66197	169.356	10504	256812
LG2.2	MB_66271	117.758	10524	77419
LG2.2	MB_66290	139.256	10524	147845
LG10	MB_66298	65.502	10525	90684	cassava4.1_016469m.g	93307	96775	TIR
LG3	MB_66308	105.769	10526	45485	cassava4.1_029300m.g	97495	103677	LRR-NB_ARC	5
LG3			10526	99542	cassava4.1_029444m.g	99542	103814	TIR-NB_ARC-LRR
LG3			10526	108128	cassava4.1_028794m.g	108128	111671	LRR
LG3			10526		cassava4.1_027701m.g	181550	186444	LRR-NB_ARC
LG3			10526		cassava4.1_028973m.g	197243	197716	TIR
LG5	MB_66396	70.566	10547	61242
LG8	MB_66522	15.063	10563	129986	cassava4.1_010280m.g	119486	120659	LRR	2
LG8	MB_66721	17.666	10563	665225	cassava4.1_022962m.g	123623	124795	LRR
LG8	MB_66565	18.115	10563	174380	cassava4.1_025216m.g	1320363	1324088	LRR-kinase
LG8	MB_66473	19.906	10563	31187
LG8	MB_66679	19.995	10563	505902
LG8	MB_66571	20.11	10563	176639
LG8	MB_66635	20.333	10563	396721
LG8	MB_66608	20.62	10563	295374
LG8	MB_66648	21.865	10563	442213
LG8	MB_66716	23.128	10563	652279
LG8	MB_66606	23.715	10563	276470
LG8	MB_66835	24.616	10563	996688
LG8	MB_66747	25.365	10563	793003
LG8	MB_66759	25.915	10563	812639
LG8	MB_66916	27.972	10563	1278293
LG8	MB_66976	29.579	10563	1423330
LG8	MB_66963	31.3	10563	1401074
LG2	MB_66994	56.585	10575	96241
LG4	MB_67037	73.264	10576	8848
LG13	MB_0791	79.092	10609	178330
LG10	MB_67099	72.936	10632	84633
LG10	MB_67076	75.919	10632	19741
LG10	MB_67095	78.878	10632	35951
LG16	MB_67141	61.555	10647	22567
LG6	MB_67223	70.337	10673	10525
LG6	MB_67241	86.411	10673	160552
LG9	MB_67619	9.745	10689	789318	cassava4.1_001688m.g	236338	238924	LRR-kinase	3
LG9	MB_67370	16.118	10689	140504	cassava4.1_003119m.g	404814	409774	LRR-kinase
LG9	MB_67445	18.948	10689	323804	cassava4.1_034199m.g	292969	296418	LRR-NB_ARC
LG9	MB_67465	19.436	10689	435201
LG9	MB_67369	20.469	10689	134751
LG9	MB_67315	21.326	10689	27275
LG11	MB_67648	136.074	10691	4308
LG3	MB_67724	64.02	10727	22182
LG4	MB_67742	16.609	10729	118934	cassava4.1_012154m.g	109107	110558	WRKY	2
LG4	MB_67732	93.104	10729	74293	cassava4.1_027942m.g	113727	115432	WRKY
LG8	MB_67769	77.511	10735	25452
LG15	MB_68165	20.387	10833	8296
LG13	MB_58378	111.067	10867	56164	cassava4.1_021930m.g	995	4050	LRR	5
LG13			10867	72588	cassava4.1_024503m.g	72588	74225	LRR
LG13			10867		cassava4.1_026298m.g	87497	89600	LRR-NB_ARC
LG13			10867		cassava4.1_028021m.g	123049	126895	LRR
LG13			10867		cassava4.1_027241m.g	133133	135814	LRR-NB_ARC
LG16	MB_68219	85.171	10878	112965
LG16	MB_68220	85.725	10878	149848
LG16	MB_68229	87.413	10878	203110
LG16	MB_68230	88.719	10878	203167
[truncated: 230 more rows]
