# Supplementary material for: A genetic map of cassava (Manihot esculenta Crantz) with integrated physical mapping of immunity-related genes
Source: BMC Genomics. 2015 Mar 16;16(1):190. doi: 10.1186/s12864-015-1397-4 (PMC4417308; doi:10.1186/s12864-015-1397-4)
Supplement: Additional file 6: — Detailed comparative analysis of cassava genetic and physical map reported here with those reported previously [ 10,58 ]. Number of unique scaffolds in three map versions, common scaffold number, and new scaffolds anchored, their size in bp and the anchor markers per linkage group, with its respective genetic (cM) and physical (bp) positions in each map. [file 12864_2015_1397_MOESM6_ESM.xlsx]

## Sheet: Additional file 6
LG	Unique scaf. Rabbi et al VirRes	Unique scaf. Soto et al BMC Genomics	Commun scaffols	New scaffolds map Soto et al	New scaffolds total size bp (30.7Mb)	Anchor markers between maps		LG Rabbi CropSc	Unique scaf. Rabbi et al CropScience	Unique scaf. Soto et al BMC Genomics	Common scaffols	New scaffolds map Soto et al	New scaffolds total size bp (110.2Mb)	Anchor markers between maps	Anchor markers between the three maps (scaffold-position_bp)	Position cM in Soto et al BMC Genomics	Position cM in Rabbi et al Vir Res	Position cM in Rabbi et al Crop Science
1	65	45	33	8	885261	23		1	17	45	14	31	8282403	1
2	50	43	25	18	3391767	17		2	14	43	11	32	7948035
2.2	58	43	30	11	1428130	34		*2.2	0	43	0	0	0
3	56	35	25	10	1066798	15		3	25	35	15	20	3079558
4	56	33	21	10	813846	17		4	12	33	8	25	3586887
5	60	48	28	17	4888465	21		5	9	48	9	39	8418562
6	72	42	28	14	1766509	21		6	15	42	5	37	9070104	1	S3363_358821	102.78	33.56	44.48
7	66	34	25	8	3061711	23		7	15	34	15	19	4457626
8	79	53	37	15	2262879	23		8	21	53	14	39	9036393
9	19	10	10	0	0	16		9	21	10	5	5	737013
10	54	37	24	11	1608816	23		10	18	37	11	26	3915490
11	41	32	13	16	2783942	11		12	12	32	5	27	10245568
13	60	32	25	6	1124354	16		13	12	32	8	24	6774069
14	91	46	39	6	329758	34		14	30	46	16	30	6111190	3	S10045_412100 - S2959_131756	44.67 -69.89	275.32 - 179.81	19.26 - 38.18
15	50	36	25	11	1026082	31		15	8	36	8	28	5239441
16	64	46	31	12	1996766	25		16	6	46	6	40	9061918	1
17	71	28	22	5	890465	8		17	9	28	6	22	7026812
18	60	44	32	11	1396841	31		19	10	44	10	33	7307348	2	S13245_116777	34.47	148.32	38.51
total	1072	687	473	189	30722390	389		total	254	687	166	477	110298417	8
LG12 is not represented in the comparative because has just one scaffold commun (1508) between maps								LG18 is not represented in the table because has also five commun scaffolds (3802, 4285, 6137, 10305 and 11297) with other Rabbi´s LG. LG11 is not represented in the table because has three commun scaffold (2264, 3614 and 3718) with other Soto´s LG. * LG2.2 was not described in this version of the Rabbi et al 2014 map.

## Sheet: similarity maps
		Rabbi et al, 2014. Vir.Res																			Major % LG
LG	Total	1	2	2.2	3	4	5	6	7	8	9	10	11	12	13	14	15	16	17	18				LG soto	LG Rabbi	% similarity
1	37	21	1	1	1		3	1	1					1	1	3	1	1		1	0.567568	1		1	1	0.567568
2	31	1	1	1	3	1	17			1			1			2	1			2	0.548387	5		2	5	0.548387
3	21		4			11		1				2			2				1		0.52381	4		3	4	0.52381
4	33			1	2	1				2	2		1					22		2	0.666667	16		4	16	0.666667
5	22		16		1	1		1										2	1		0.727273	2		5	2	0.727273
6	24	1				2	1					1			1	1	14	2	1		0.583333	15		6	15	0.583333
7	26			3			1	1	19								1			1	0.730769	7		7	7	0.730769
8	32	1		20			2		1	1			1			1	1	3	1		0.625	2.2		8	2.2	0.625
9	26	1			1			1		1		18				1		1	2		0.692308	10		9	10	0.692308
10	24	2					1	19	1	1											0.791667	6		10	6	0.791667
11	23											1			19	1			2		0.826087	13		11	13	0.826087
12	24	1	1		15	1	1									1	1		1	2	0.625	3		12	3	0.625
13	37	3		1	1					1		1			1	24		1	2	2	0.648649	14		13	14	0.648649
14	9					1					7	1									0.777778	9		14	9	0.777778
15	37			1	1		1	2	1	26						1	2			2	0.702703	8		15	8	0.702703
16	15		1			2						2	10								0.666667	11		16	11	0.666667
17	33					2		1	2	1			1		1	2	2	1		20	0.606061	18		17	18	0.606061
18	22		1	2		1			1	2		1							13	1	0.590909	17		18	17	0.590909
	476
	similarities based on scaffolds
		Rabbi et al, 2014. Crop Science																			Major % LG
LG	Total	1	2	3	4	5	6	7	8	9	10	11	12	13	14	15	16	17	18	19				LG soto	LG Rabbi	% similarity
1	17	14	1							1				1							0.823529	1		1	1	0.823529
2	10		1			9															0.9	5		2	5	0.9
3	11				10						1										0.909091	4		3	4	0.909091
4	6																6				1	16		4	16	1
5	13		12		1																0.923077	2		5	2	0.923077
6	8															8					1	15		6	15	1
7	15							15													1	7		7	7	1
8	3			1			1											1			0.333333	3		8	?	0.333333
9	12										10				1			1			0.833333	10		9	10	0.833333
10	5						5														1	6		10	6	1
11	7													7							1	13		11	13	1
12	14			14																	1	3		12	3	1
13	15														15						1	14		13	14	1
14	4									4											1	9		14	9	1
15	15								14				1								0.933333	8		15	8	0.933333
16	7											3	5								0.714286	12		16	12	0.71
17	10																			10	1	19		17	19	1
18	13				1													7	5		0.538462	17		18	17	0.538462
	185
	similarities based on scaffolds

## Sheet: comparativeTable_Rabbi_VirRes
LG Rabbi VirRes	LG soto BMC Gen	Total unique scaf. Rabbi	Total unique scaf. Soto	Commun scaffols	New scaffolds Soto	New scaffolds total size bp (30.7Mb)	Anchor markers	Unique scaff. LG12 (not represented in comparative)
1	1	65	45	33	8	885261	23	1508
5	2	60	48	28	17	4888465	21	2373
4	3	56	33	21	10	813846	17	2538
16	4	64	46	31	12	1996766	25	2817
2	5	50	43	25	18	3391767	17	3735
15	6	50	36	25	11	1026082	31	3773
7	7	66	34	25	8	3061711	23	3800
2.2	8	58	43	30	11	1428130	34	5501
10	9	54	37	24	11	1608816	23	5582
6	10	72	42	28	14	1766509	21	5965
13	11	60	32	25	6	1124354	16	5979
3	12	56	35	25	10	1066798	15	6314
14	13	91	46	39	6	329758	34	6407
9	14	19	10	10	0	0	16	6659
8	15	79	53	37	15	2262879	23	6761
11	16	41	32	13	16	2783942	11	6925
18	17	60	44	32	11	1396841	31	7444
17	18	71	28	22	5	890465	8	8302
total		1072	687	473	189	30722390	389	9809
Rabbi´s LG12 is not represented in the comparative because has just one scaffold commun (1508) with Soto´s LG1.								10469

## Sheet: comparativeTable_Rabbi_CropSc
LG Rabbi CropSc	LG soto BMC Gen	Total unique scaf. Rabbi	Total unique scaf. Soto	Commun scaffols	New scaffolds Soto	New scaffolds total size bp (110.2Mb)	Anchor markers
1	1	17	45	14	31	8282403	1
5	2	9	48	9	39	8418562	0
4	3	12	33	8	25	3586887	0
16	4	6	46	6	40	9061918	1
2	5	14	43	11	32	7948035	0
15	6	8	36	8	28	5239441	0
7	7	15	34	15	19	4457626	0
10	9	18	37	11	26	3915490	0
6	10	15	42	5	37	9070104	1
13	11	12	32	8	24	6774069	0
3	12	25	35	15	20	3079558	0
14	13	30	46	16	30	6111190	3
9	14	21	10	5	5	737013	0
8	15	21	53	14	39	9036393	0
12	16	12	32	5	27	10245568	0
19	17	10	44	10	33	7307348	2
17	18	9	28	6	22	7026812	0
total		254	644	166	477	110298417	8
Soto´s LG18 is not represented in the table because has also five commun scaffolds (3802, 4285, 6137, 10305 and 11297) with Rabbi´s LG18. Rabbi´s LG11 has three commun scaffold (2264, 3614 and 3718) with Soto´s LG16. Soto´s LG8 is not represented in the table because has three scaffolds (85, 2960 and 7012) in three differents Rabbi´s LGs.

## Sheet: anchor markers
Marker	Scaffold	Pos anchor marker	Group Rabbi VirRes	Position (cM)	Marker	scaffold	Pos anchor marker	Group Soto	Position (cM)	Marker	Scaffold	Pos anchor marker	Group Rabbi CropS	Position (cM)		Scaffold	Pos anchor marker	Group Rabbi VirRes	Position (cM)	Marker	Scaffold	Pos anchor marker	Group Soto	Position (cM)		Marker	Scaffold	Pos anchor marker	Group Rabbi VirRes	Position (cM)	Marker	Scaffold	Pos anchor marker	Group Soto	Position (cM)		Marker	Scaffold	Pos anchor marker	Group Rabbi VirRes	Position (cM)	Marker	Scaffold	Pos anchor marker	Group Soto	Position (cM)	Marker	Scaffold	Pos anchor marker
106	109	3685	1	54.246	MB_0522	109	3685	1	42.007	S4457_962039	4457	962039	1	12.844		183	9531	5	31.897	MB_0747	183	9531	2	187.202		1853	1426	23613	4	143.661	MB_5858	1426	23613	3	45.202		6104	3143	682	16	87.077	MB_15692	3143	682	4	53.927	S1709_58106	1709	58106
67	3404	76129	1	32.98	MB_18960	3404	76129	1	33.114							6111	26719	5	69.037	MB_37299	6111	26719	2	186.444		1693	2801	44298	4	42.448	MB_11914	2801	44298	3	61.667		6114	5	5404	16	92.874	MB_0002	5	5419	4	68.096
162	4760	91662	1	80.056	MB_30426	4760	91662	1	55.593							12262	27235	5	83.746	MB_75407	12262	27235	2	183.251		1828	435	44809	4	131.873	MB_1956	435	44809	3	92.826		6084	3181	13991	16	79.062	MB_16286	3181	13991	4	56.189
61	12711	98036	1	29.821	MB_77228	12711	98036	1	31.79							4533	39461	5	80.09	MB_29431	4533	39461	2	185.321		1767	6986	90947	4	87.609	MB_45857	6986	90947	3	104.073		6098	3181	14050	16	85.635	MB_16287	3181	14050	4	56.925
53	6446	121800	1	25.733	MB_38498	6446	121800	1	28.043							2196	56793	5	125.718	MB_9046	2196	56793	2	178.323		1824	12317	91212	4	130.612	MB_75741	12317	91212	3	95.32		5947	3823	23636	16	17.031	MB_23583	3823	23636	4	15.568
82	7762	174628	1	40.646	MB_51661	7762	174628	1	42.84							9492	84061	5	101.288	MB_61482	9492	84061	2	183.744		1770	6726	124731	4	88.462	MB_42837	6726	124731	3	106.573		6179	10018	41661	16	139.052	MB_64099	10018	41661	4	133.209
332	11495	181924	1	162.331	MB_71360	11495	181924	1	156.323							3303	95052	5	35.149	MB_17997	3303	95052	2	33.804		1772	6726	124874	4	88.785	MB_42839	6726	124874	3	104.718		6045	8877	43221	16	52.35	MB_58914	8877	43221	4	33.4
26	3203	182015	1	14.075	MB_16510	3203	182015	1	21.883							935	97643	5	76.628	MB_4235	935	97643	2	186.173		1786	11242	130425	4	95.754	MB_69859	11242	130425	3	61.361		6096	631	54436	16	85.085	MB_2573	631	54436	4	49.916
25	3203	182089	1	13.896	MB_16511	3203	182089	1	22.207							2994	149571	5	47.089	MB_14374	2994	149571	2	23.305		1683	2801	163480	4	40.383	MB_11936	2801	163480	3	62.187		6025	3131	69772	16	43.544	MB_15639	3131	69772	4	29.4
382	2658	205145	1	191.872	MB_11209	2658	205145	1	186.317							5875	149932	5	166.913	MB_35294	5875	149932	2	171.768		1804	12004	166785	4	121.289	MB_74411	12004	166785	3	74.183		5949	3823	77584	16	17.244	MB_23593	3823	77584	4	13.203
405	4457	219315	1	201.998	MB_28476	4457	219315	1	142.4							4789	151983	5	24.939	MB_30508	4789	151983	2	187.173		1616	11106	183206	4	5.528	MB_69156	11106	183206	3	50.757		6040	3317	114542	16	50.137	MB_18065	3317	114542	4	32.346
96	109	225272	1	48.455	MB_0541	109	225272	1	39.577							2994	165267	5	50.288	MB_14393	2994	165267	2	184.238		1795	12004	315885	4	118.163	MB_74453	12004	315885	3	32.407		6038	3317	125529	16	48.792	MB_18074	3317	125529	4	31.323
144	69	250732	1	73.591	MB_0290	69	250732	1	59.741							2994	229927	5	58.284	MB_14409	2994	229927	2	27.147		1655	11106	448789	4	16.441	MB_69224	11106	448789	3	41.102		6043	3317	125577	16	50.562	MB_18075	3317	125577	4	30.525
119	3079	286430	1	59.558	MB_15332	3079	286430	1	32.842							3252	236853	5	51.657	MB_17383	3252	236853	2	28.822		1797	12004	473353	4	118.822	MB_74472	12004	473353	3	67.845		6183	10018	127812	16	140.177	MB_64107	10018	127812	4	132.859
49	6446	289264	1	24.122	MB_38520	6446	289264	1	28.336							248	285621	5	35.678	MB_1060	248	285621	2	187.111		1798	12004	504253	4	118.822	MB_74474	12004	504253	3	67.522		5928	4175	207488	16	11.064	MB_26348	4175	207488	4	15.847
450	6609	328322	1	232.847	MB_40503	6609	328322	1	101.631							2196	293507	5	139.278	MB_9163	2196	293507	2	175.389		1800	12004	556829	4	118.822	MB_74481	12004	556829	3	66.725		5932	4175	241208	16	12.247	MB_26364	4175	241208	4	11.58
37	6446	347444	1	19.91	MB_38543	6446	347444	1	26.998							12262	299992	5	109.717	MB_75540	12262	299992	2	184.72		1668	9151	771798	4	32.23	MB_60037	9151	771798	3	53.268		5960	6715	247386	16	19.253	MB_42800	6715	247386	4	15.066
22	4443	402866	1	12.244	MB_28111	4443	402866	1	16.032							2196	334558	5	146.559	MB_9204	2196	334558	2	173.981													5991	4175	260277	16	26.918	MB_26379	4175	260277	4	11.136
358	2658	444776	1	175.297	MB_11311	2658	444776	1	187.652							2196	355168	5	145.368	MB_9216	2196	355168	2	174.213													5954	6715	310741	16	18.005	MB_42815	6715	310741	4	14.084
302	3150	510096	1	146.764	MB_15931	3150	510096	1	138.091							5875	594258	5	188.177	MB_35561	5875	594258	2	164.206													5986	4175	465479	16	24.832	MB_26445	4175	465479	4	10.578
396	2658	534990	1	195.663	MB_11343	2658	534990	1	146.482							5875	1404583	5	205.592	MB_35849	5875	1404583	2	145.913													5987	4175	497643	16	25.566	MB_26450	4175	497643	4	8.075
393	2658	557496	1	195.518	MB_11368	2658	557496	1	146.073																												5931	4175	606491	16	12.13	MB_26475	4175	606491	4	17.28
369	2658	976859	1	183.798	MB_11614	2658	976859	1	149.108																												6072	5214	776689	16	69.492	MB_32415	5214	776689	4	44.459
																																					6070	5214	780931	16	69.31	MB_32418	5214	780931	4	43.923
																																					6066	5214	1077270	16	68.392	MB_32476	5214	1077270	4	42.106
[truncated: 155 more columns]
