# Supplementary material for: A genetic map of cassava (Manihot esculenta Crantz) with integrated physical mapping of immunity-related genes
Source: BMC Genomics. 2015 Mar 16;16(1):190. doi: 10.1186/s12864-015-1397-4 (PMC4417308; doi:10.1186/s12864-015-1397-4)
Supplement: Additional file 7: — Summary of the immunity related proteins repertoire and its gene sequence position in the cassava genome, scaffold number and start/end position in bp. [file 12864_2015_1397_MOESM7_ESM.xlsx]

## Sheet: Additional file 7
Gene ID cassava 4.1	Scaffold	start bp	end bp	HMMerFamily
cassava4.1_000577m.g	scaffold00069	55815	59292	LRR-Pkinase
cassava4.1_026317m.g	scaffold00069	25924	28902	LRR
cassava4.1_006003m.g	scaffold00080	388340	391378	WRKY
cassava4.1_012748m.g	scaffold00080	65278	66511	WRKY
cassava4.1_024657m.g	scaffold00085	225972	226958	LRR
cassava4.1_000627m.g	scaffold00097	202676	207008	LRR-TIR-NB_ARC
cassava4.1_020952m.g	scaffold00097	238236	242115	LRR-TIR-NB_ARC
cassava4.1_021017m.g	scaffold00097	21418	23094	LRR-Pkinase
cassava4.1_024151m.g	scaffold00097	164756	168223	LRR-TIR-NB_ARC
cassava4.1_025042m.g	scaffold00097	216795	222128	LRR-TIR-NB_ARC
cassava4.1_032178m.g	scaffold00097	197461	201555	LRR-TIR-NB_ARC
cassava4.1_033689m.g	scaffold00097	222972	229141	LRR-TIR-NB_ARC
cassava4.1_011734m.g	scaffold00109	46203	49088	LRR
cassava4.1_012575m.g	scaffold00109	89941	93589	WRKY
cassava4.1_003375m.g	scaffold00206	102187	104224	LRR-Pkinase
cassava4.1_032004m.g	scaffold00206	486601	487231	WRKY
cassava4.1_026513m.g	scaffold00244	1230	1964	LRR
cassava4.1_000617m.g	scaffold00248	282748	296478	LRR
cassava4.1_015836m.g	scaffold00248	171195	176112	LRR
cassava4.1_001333m.g	scaffold00325	391647	398021	LRR-Pkinase
cassava4.1_017214m.g	scaffold00325	479801	480856	WRKY
cassava4.1_029193m.g	scaffold00325	246626	249755	LRR
cassava4.1_026538m.g	scaffold00337	17308	19870	LRR
cassava4.1_003504m.g	scaffold00341	232239	234929	LRR-Pkinase
cassava4.1_025207m.g	scaffold00341	971218	971556	LysM
cassava4.1_026412m.g	scaffold00341	267020	269650	LRR
cassava4.1_032717m.g	scaffold00341	185431	187084	WRKY
cassava4.1_033531m.g	scaffold00341	351424	352981	WRKY
cassava4.1_004514m.g	scaffold00363	41470	44890	LRR
cassava4.1_018204m.g	scaffold00435	13153	14676	LRR
cassava4.1_005300m.g	scaffold00492	132124	134265	LRR
cassava4.1_008158m.g	scaffold00492	185683	186969	LRR
cassava4.1_009710m.g	scaffold00492	176600	178157	LRR
cassava4.1_010007m.g	scaffold00492	165510	167223	WRKY
cassava4.1_011940m.g	scaffold00708	367528	369055	WRKY
cassava4.1_029890m.g	scaffold00752	38266	41457	LRR
cassava4.1_003270m.g	scaffold00823	444552	448202	LRR-Pkinase
cassava4.1_032956m.g	scaffold00834	106694	107828	WRKY
cassava4.1_008576m.g	scaffold00847	278993	280302	LRR
cassava4.1_014614m.g	scaffold00847	1991461	1992835	WRKY
cassava4.1_024456m.g	scaffold00847	579133	580946	LRR
cassava4.1_025524m.g	scaffold00847	1429915	1434533	LRR
cassava4.1_027662m.g	scaffold00847	2022942	2024601	WRKY
cassava4.1_033249m.g	scaffold00847	1986892	1988243	WRKY
cassava4.1_022868m.g	scaffold00867	157281	157769	TIR
cassava4.1_023065m.g	scaffold00867	149727	153469	LRR-TIR-NB_ARC
cassava4.1_031604m.g	scaffold00867	163492	167457	LRR-NB_ARC
cassava4.1_030310m.g	scaffold00926	29647	33376	LRR-NB_ARC
cassava4.1_030439m.g	scaffold00929	36269	37513	LRR
cassava4.1_005465m.g	scaffold00940	172992	175516	LRR
cassava4.1_002621m.g	scaffold00999	386504	394018	LRR-Pkinase
cassava4.1_033691m.g	scaffold01027	406655	409025	LRR-NB_ARC
cassava4.1_002168m.g	scaffold01046	2649	5291	LRR-Pkinase
cassava4.1_003207m.g	scaffold01046	453779	459669	LRR-Pkinase
cassava4.1_011062m.g	scaffold01046	367570	369055	WRKY
cassava4.1_009382m.g	scaffold01072	99055	100224	LRR
cassava4.1_026449m.g	scaffold01098	6801	9375	LRR
cassava4.1_002234m.g	scaffold01104	992	4345	LRR-Pkinase
cassava4.1_000873m.g	scaffold01127	243315	247522	LRR-Pkinase
cassava4.1_001117m.g	scaffold01127	710872	716398	LRR-Pkinase
cassava4.1_002963m.g	scaffold01127	587488	590876	LRR-Pkinase
cassava4.1_006314m.g	scaffold01127	287377	289693	LRR
cassava4.1_023411m.g	scaffold01158	111083	112315	LRR
cassava4.1_029422m.g	scaffold01195	183727	186255	LRR-Pkinase
cassava4.1_025448m.g	scaffold01211	53887	55488	LRR
cassava4.1_023376m.g	scaffold01231	60	734	LRR
cassava4.1_000485m.g	scaffold01284	130913	134733	LRR-NB_ARC
cassava4.1_002256m.g	scaffold01302	92118	99032	LRR
cassava4.1_014150m.g	scaffold01302	101427	102432	LRR
cassava4.1_033603m.g	scaffold01302	40814	43655	LRR-NB_ARC
cassava4.1_013937m.g	scaffold01349	135376	136542	LRR
cassava4.1_003936m.g	scaffold01352	18474	20778	LRR-Pkinase
cassava4.1_001217m.g	scaffold01395	18374	21157	LRR
cassava4.1_000618m.g	scaffold01441	15745	19425	LRR-Pkinase
cassava4.1_002430m.g	scaffold01441	31631	36579	WRKY
cassava4.1_032807m.g	scaffold01458	19425	22467	LRR-NB_ARC
cassava4.1_001604m.g	scaffold01497	39541	42221	LRR-NB_ARC
cassava4.1_032160m.g	scaffold01497	95276	97986	LRR
cassava4.1_000542m.g	scaffold01551	1204109	1212015	LRR-Pkinase
cassava4.1_000689m.g	scaffold01551	59816	63574	LRR-Pkinase
cassava4.1_005098m.g	scaffold01551	1743198	1746167	LRR
cassava4.1_010223m.g	scaffold01551	1343878	1345007	LRR
cassava4.1_011894m.g	scaffold01551	3414603	3416232	WRKY
cassava4.1_030257m.g	scaffold01551	75546	78307	LRR-Pkinase
cassava4.1_031017m.g	scaffold01551	1336590	1338113	LRR
cassava4.1_032097m.g	scaffold01551	1703330	1705219	LRR
cassava4.1_015835m.g	scaffold01663	64684	70395	LRR
cassava4.1_008449m.g	scaffold01664	71142	72624	LRR
cassava4.1_022193m.g	scaffold01697	5016	8772	LRR
cassava4.1_017377m.g	scaffold01701	195921	196832	WRKY
cassava4.1_010754m.g	scaffold01723	47	1380	LRR
cassava4.1_034162m.g	scaffold01743	26238	29087	LRR-NB_ARC
cassava4.1_034145m.g	scaffold01761	11399	13921	LRR-Pkinase
cassava4.1_022100m.g	scaffold01778	111470	114034	LRR-NB_ARC
cassava4.1_001678m.g	scaffold01782	106647	113247	LRR
cassava4.1_005948m.g	scaffold01840	239857	241377	LRR
cassava4.1_033945m.g	scaffold01928	252	3134	NB_ARC
cassava4.1_032498m.g	scaffold01945	464606	466483	LRR
cassava4.1_030172m.g	scaffold01988	2665	3894	LRR
cassava4.1_032932m.g	scaffold02022	14374	15374	WRKY
cassava4.1_025332m.g	scaffold02042	14193	17396	LRR
cassava4.1_028371m.g	scaffold02042	22540	25710	LRR
cassava4.1_024190m.g	scaffold02242	92654	95448	LRR-Pkinase
cassava4.1_003391m.g	scaffold02264	949096	952558	LRR
cassava4.1_004223m.g	scaffold02264	431400	433723	WRKY
cassava4.1_015871m.g	scaffold02264	255898	257732	LRR
cassava4.1_025716m.g	scaffold02306	32	592	LRR
cassava4.1_022299m.g	scaffold02307	426714	427955	LRR
cassava4.1_003517m.g	scaffold02357	49510	51860	LRR-Pkinase
cassava4.1_021510m.g	scaffold02373	8877	11929	LRR-Pkinase
cassava4.1_029370m.g	scaffold02374	92	2414	LRR
cassava4.1_003918m.g	scaffold02380	25	2746	LRR
cassava4.1_030222m.g	scaffold02380	5892	9616	LRR
cassava4.1_030361m.g	scaffold02415	209763	211267	NB_ARC
cassava4.1_028534m.g	scaffold02421	884187	886517	LRR
cassava4.1_028928m.g	scaffold02421	12833	16391	LRR-Pkinase
cassava4.1_025514m.g	scaffold02538	547924	551686	LRR-Pkinase
cassava4.1_027143m.g	scaffold02538	279226	284186	LRR-TIR-NB_ARC
cassava4.1_028316m.g	scaffold02538	287478	291488	LRR-Pkinase
cassava4.1_032164m.g	scaffold02538	522246	525374	LRR-Pkinase
cassava4.1_032873m.g	scaffold02538	554652	557984	LRR-Pkinase
cassava4.1_023789m.g	scaffold02550	24750	30783	LRR
cassava4.1_021853m.g	scaffold02618	295929	297619	LRR
cassava4.1_023680m.g	scaffold02618	17	9356	LRR-NB_ARC
cassava4.1_034387m.g	scaffold02618	84338	94962	LRR-NB_ARC
cassava4.1_002484m.g	scaffold02631	59415	61595	LRR-NB_ARC
cassava4.1_030592m.g	scaffold02631	75386	76570	LRR
cassava4.1_031736m.g	scaffold02631	94588	95499	LRR
cassava4.1_023793m.g	scaffold02644	185668	188900	LRR-Pkinase
cassava4.1_011089m.g	scaffold02658	712078	713983	WRKY
cassava4.1_024248m.g	scaffold02658	618480	619729	WRKY
cassava4.1_033595m.g	scaffold02658	610430	611373	WRKY
cassava4.1_033283m.g	scaffold02716	6	1347	LRR
cassava4.1_024627m.g	scaffold02732	577	3287	LRR-Pkinase
cassava4.1_030826m.g	scaffold02801	197700	198584	LRR-NB_ARC
cassava4.1_031340m.g	scaffold02801	207288	208106	LRR
cassava4.1_006736m.g	scaffold02817	7491	9074	LRR
cassava4.1_017691m.g	scaffold02817	34815	39290	TIR
cassava4.1_000204m.g	scaffold02824	17505	31149	LRR
cassava4.1_022732m.g	scaffold02824	61197	68155	LRR
cassava4.1_028695m.g	scaffold02844	45009	48294	LRR-Pkinase
cassava4.1_008686m.g	scaffold02850	8037	11826	LRR
cassava4.1_001175m.g	scaffold02866	13973	17167	LRR-NB_ARC
cassava4.1_001508m.g	scaffold02883	78869	82066	LRR-Pkinase
cassava4.1_001715m.g	scaffold02886	21909	30893	LRR-Pkinase
cassava4.1_001075m.g	scaffold02892	946903	950753	LRR-Pkinase
cassava4.1_002794m.g	scaffold02895	334192	338892	LRR
cassava4.1_000584m.g	scaffold02903	96856	100346	LRR-Pkinase
cassava4.1_004285m.g	scaffold02906	251640	256441	LRR
cassava4.1_011033m.g	scaffold02906	214860	217706	WRKY
cassava4.1_005137m.g	scaffold02912	154461	157626	LRR
cassava4.1_005652m.g	scaffold02912	176469	179254	LRR
cassava4.1_012109m.g	scaffold02915	262126	263656	WRKY
cassava4.1_032382m.g	scaffold02928	58290	59104	LRR
cassava4.1_021471m.g	scaffold02936	84922	87124	LRR-Pkinase
cassava4.1_023446m.g	scaffold02936	113873	115249	LRR
cassava4.1_000643m.g	scaffold02960	21045	24578	LRR-Pkinase
cassava4.1_010443m.g	scaffold02967	67624	71216	LysM
cassava4.1_030493m.g	scaffold02967	60896	61552	LysM
cassava4.1_000864m.g	scaffold02969	118146	121973	LRR-Pkinase
cassava4.1_001722m.g	scaffold02972	834	5332	LRR-NB_ARC
cassava4.1_031046m.g	scaffold02973	291058	292337	LRR
cassava4.1_031934m.g	scaffold02973	92418	93677	LRR
cassava4.1_001364m.g	scaffold02978	72346	77672	LRR-Pkinase
cassava4.1_001077m.g	scaffold03000	223310	226180	LRR-NB_ARC
cassava4.1_003323m.g	scaffold03000	227997	230051	LRR-NB_ARC
cassava4.1_023124m.g	scaffold03000	396196	396909	TIR
cassava4.1_008787m.g	scaffold03049	438605	440785	WRKY
cassava4.1_014368m.g	scaffold03049	380756	382555	WRKY
cassava4.1_024650m.g	scaffold03049	373112	374338	WRKY
cassava4.1_003635m.g	scaffold03055	173347	178233	LRR-Pkinase
cassava4.1_001407m.g	scaffold03115	81949	92850	LRR-Pkinase
cassava4.1_001509m.g	scaffold03115	94899	104773	LRR-Pkinase
cassava4.1_022417m.g	scaffold03150	59506	61525	LRR-Pkinase
cassava4.1_000734m.g	scaffold03160	136877	141156	LRR-NB_ARC
cassava4.1_026810m.g	scaffold03160	128367	129941	NB_ARC
cassava4.1_022691m.g	scaffold03166	20034	22064	LRR
cassava4.1_030808m.g	scaffold03170	18348	19601	LRR
cassava4.1_004350m.g	scaffold03175	159601	162731	LRR
cassava4.1_011518m.g	scaffold03175	92714	94463	WRKY
cassava4.1_000430m.g	scaffold03203	160099	163773	LRR-Pkinase
cassava4.1_002389m.g	scaffold03203	179429	183397	WRKY
cassava4.1_001587m.g	scaffold03213	27124	31157	LRR-NB_ARC
cassava4.1_014263m.g	scaffold03213	14492	16085	LRR
cassava4.1_023669m.g	scaffold03213	22029	24458	LRR-NB_ARC
cassava4.1_023502m.g	scaffold03219	357170	358201	WRKY
cassava4.1_001794m.g	scaffold03235	409475	413290	LRR-NB_ARC
cassava4.1_021542m.g	scaffold03241	68161	70997	WRKY
cassava4.1_022908m.g	scaffold03241	332284	338928	LRR-NB_ARC
cassava4.1_002575m.g	scaffold03264	486786	489183	LRR-Pkinase
cassava4.1_003365m.g	scaffold03264	616862	619942	LRR-Pkinase
cassava4.1_012411m.g	scaffold03264	94837	97448	LRR
cassava4.1_022324m.g	scaffold03264	299810	302551	LRR
cassava4.1_027369m.g	scaffold03280	16590	20925	LRR-Pkinase
cassava4.1_001017m.g	scaffold03299	334190	337587	LRR-Pkinase
cassava4.1_001082m.g	scaffold03299	322812	326079	LRR-Pkinase
cassava4.1_001201m.g	scaffold03299	313276	316271	LRR-Pkinase
cassava4.1_009560m.g	scaffold03317	145274	147528	WRKY
cassava4.1_004372m.g	scaffold03332	324639	330792	WRKY
cassava4.1_027166m.g	scaffold03332	291095	295537	LRR
cassava4.1_006910m.g	scaffold03402	67457	72684	Pkinase-LysM
cassava4.1_024611m.g	scaffold03404	131765	134247	LRR-Pkinase
cassava4.1_025921m.g	scaffold03404	168693	170845	LRR-Pkinase
cassava4.1_003305m.g	scaffold03414	3412	6072	WRKY
cassava4.1_025435m.g	scaffold03419	131755	134801	LRR-Pkinase
cassava4.1_024749m.g	scaffold03428	103884	106048	LRR
cassava4.1_003613m.g	scaffold03454	142912	145334	LRR-Pkinase
cassava4.1_013417m.g	scaffold03454	258099	259608	WRKY
cassava4.1_023169m.g	scaffold03454	260885	262793	WRKY
cassava4.1_026081m.g	scaffold03454	242406	244361	LRR
cassava4.1_025804m.g	scaffold03470	6744	8477	LRR
cassava4.1_003190m.g	scaffold03484	139912	142946	LRR-Pkinase
cassava4.1_005301m.g	scaffold03484	104693	106625	LRR
cassava4.1_007877m.g	scaffold03484	133927	135243	LRR
cassava4.1_010539m.g	scaffold03484	130961	132547	WRKY
cassava4.1_028544m.g	scaffold03547	23016	25284	LRR
cassava4.1_022800m.g	scaffold03569	69820	72920	LRR-Pkinase
cassava4.1_026955m.g	scaffold03569	159003	163887	LRR-Pkinase
cassava4.1_030844m.g	scaffold03569	164902	168349	LRR-Pkinase
cassava4.1_014166m.g	scaffold03572	68959	71461	LysM
cassava4.1_010768m.g	scaffold03581	1192731	1195409	WRKY
cassava4.1_022398m.g	scaffold03581	1036456	1037257	WRKY
cassava4.1_027012m.g	scaffold03581	1062737	1063959	WRKY
cassava4.1_001398m.g	scaffold03602	630642	633670	LRR-Pkinase
cassava4.1_003283m.g	scaffold03602	550237	552777	LRR-Pkinase
cassava4.1_011740m.g	scaffold03602	503462	504445	LRR
cassava4.1_021702m.g	scaffold03602	328840	334083	LRR-Pkinase
cassava4.1_021900m.g	scaffold03602	506354	507334	LRR
cassava4.1_026781m.g	scaffold03602	337946	339883	LRR
cassava4.1_028950m.g	scaffold03602	192754	195453	LRR-NB_ARC
cassava4.1_002585m.g	scaffold03604	616083	618614	LRR-Pkinase
cassava4.1_000368m.g	scaffold03614	3369212	3375272	LRR-NB_ARC
cassava4.1_000507m.g	scaffold03614	3301058	3305146	LRR-TIR-NB_ARC
cassava4.1_001065m.g	scaffold03614	182603	187680	LRR-Pkinase
cassava4.1_002496m.g	scaffold03614	70055	73610	LRR-Pkinase
cassava4.1_002782m.g	scaffold03614	1687711	1691419	LRR-Pkinase
cassava4.1_007868m.g	scaffold03614	2386441	2389240	LRR
cassava4.1_010602m.g	scaffold03614	2735461	2737434	WRKY
cassava4.1_031148m.g	scaffold03614	2063313	2066894	LRR-NB_ARC
cassava4.1_033846m.g	scaffold03614	552094	553501	WRKY
cassava4.1_003637m.g	scaffold03623	75846	78921	LRR-Pkinase
cassava4.1_003278m.g	scaffold03668	27529	29667	LRR
cassava4.1_000829m.g	scaffold03693	17691	21270	LRR-Pkinase
cassava4.1_009737m.g	scaffold03699	47930	52151	LRR
cassava4.1_003050m.g	scaffold03718	40132	43679	LRR
cassava4.1_009059m.g	scaffold03718	21962	23602	WRKY
cassava4.1_001176m.g	scaffold03735	372139	375087	LRR-NB_ARC
cassava4.1_024839m.g	scaffold03735	392761	395553	LRR-NB_ARC
cassava4.1_030208m.g	scaffold03735	406568	411307	LRR-TIR-NB_ARC
cassava4.1_030633m.g	scaffold03735	37513	39084	LRR-NB_ARC
cassava4.1_023151m.g	scaffold03740	1808	3184	NB_ARC
cassava4.1_000747m.g	scaffold03741	701406	704558	LRR-Pkinase
cassava4.1_021632m.g	scaffold03741	869643	870395	LRR
cassava4.1_027525m.g	scaffold03741	940700	941464	TIR
cassava4.1_029622m.g	scaffold03741	837908	840944	LRR
cassava4.1_031227m.g	scaffold03741	863036	866025	LRR-NB_ARC
cassava4.1_025910m.g	scaffold03741	979780	980922	NB_ARC
cassava4.1_031227m.g	scaffold03741	863036	866025	NB_ARC
cassava4.1_025627m.g	scaffold03750	462155	464640	LRR-Pkinase
cassava4.1_027336m.g	scaffold03750	214330	217616	LRR
cassava4.1_010791m.g	scaffold03777	260181	272592	LRR
cassava4.1_001200m.g	scaffold03787	64316	73593	LRR-Pkinase
cassava4.1_000852m.g	scaffold03802	8640	11819	LRR-Pkinase
cassava4.1_007904m.g	scaffold03802	63021	66202	LRR
cassava4.1_004994m.g	scaffold03812	84044	86543	LRR-Pkinase
cassava4.1_003643m.g	scaffold03823	179479	184858	LRR-Pkinase
cassava4.1_000520m.g	scaffold03859	519665	523690	LRR-Pkinase
cassava4.1_026529m.g	scaffold03859	123985	125208	LRR
cassava4.1_032094m.g	scaffold03859	102335	107731	LRR-NB_ARC
cassava4.1_011135m.g	scaffold03874	261993	263937	WRKY
cassava4.1_001830m.g	scaffold03921	105486	107924	LRR-NB_ARC
cassava4.1_001977m.g	scaffold03921	121755	124158	LRR-NB_ARC
cassava4.1_002792m.g	scaffold03921	35040	37331	LRR-NB_ARC
cassava4.1_032756m.g	scaffold03921	2465	5055	LRR-NB_ARC
cassava4.1_032854m.g	scaffold03921	90909	93199	LRR-NB_ARC
cassava4.1_033310m.g	scaffold03921	131482	133911	LRR-NB_ARC
cassava4.1_030683m.g	scaffold03942	406319	406651	LysM
cassava4.1_014035m.g	scaffold04003	29864	31436	WRKY
cassava4.1_031707m.g	scaffold04017	2780	4524	LRR
cassava4.1_024364m.g	scaffold04019	445410	445890	LRR
cassava4.1_001145m.g	scaffold04020	108977	112187	LRR-Pkinase
cassava4.1_000533m.g	scaffold04043	1501975	1505870	LRR-Pkinase
cassava4.1_003667m.g	scaffold04043	1082672	1086051	LRR-Pkinase
cassava4.1_003708m.g	scaffold04043	13646	16077	LRR-Pkinase
cassava4.1_008027m.g	scaffold04043	1087436	1091217	LRR
cassava4.1_000879m.g	scaffold04056	93747	102779	LRR
cassava4.1_002816m.g	scaffold04056	139348	145026	LRR
cassava4.1_023795m.g	scaffold04056	173164	180293	LRR-Pkinase
cassava4.1_003408m.g	scaffold04059	71624	74637	LRR
cassava4.1_000192m.g	scaffold04080	261155	271596	LRR-NB_ARC
cassava4.1_022906m.g	scaffold04080	68728	71040	LRR
cassava4.1_029724m.g	scaffold04083	277429	279291	LRR-Pkinase
cassava4.1_000567m.g	scaffold04115	9808	13210	LRR
cassava4.1_001024m.g	scaffold04116	679325	682374	LRR-Pkinase
cassava4.1_006436m.g	scaffold04137	206588	208561	LRR
cassava4.1_003295m.g	scaffold04149	142700	146940	LRR
cassava4.1_001427m.g	scaffold04151	305933	308629	LRR-NB_ARC
cassava4.1_001182m.g	scaffold04175	470475	475315	LRR-Pkinase
cassava4.1_002573m.g	scaffold04175	741401	744614	LRR-Pkinase
cassava4.1_004694m.g	scaffold04175	65331	67082	LRR-NB_ARC
cassava4.1_025005m.g	scaffold04175	69675	71378	LRR-NB_ARC
cassava4.1_033668m.g	scaffold04175	95902	96540	LysM
cassava4.1_025890m.g	scaffold04176	59285	61097	LRR
cassava4.1_023712m.g	scaffold04182	140463	142292	Pkinase-LysM
cassava4.1_021000m.g	scaffold04205	63097	67227	LRR-NB_ARC
cassava4.1_000291m.g	scaffold04209	267688	272714	LRR-TIR-NB_ARC
cassava4.1_000887m.g	scaffold04209	525823	529159	LRR-Pkinase
cassava4.1_003949m.g	scaffold04209	296884	298845	LRR-Pkinase
cassava4.1_033654m.g	scaffold04209	220836	222767	LRR
cassava4.1_006823m.g	scaffold04233	63799	68037	WRKY
cassava4.1_030331m.g	scaffold04242	10608	13816	LRR-Pkinase
cassava4.1_001068m.g	scaffold04251	480203	483079	LRR-NB_ARC
cassava4.1_033229m.g	scaffold04258	8532	9008	LRR
cassava4.1_000978m.g	scaffold04260	246600	249642	LRR-Pkinase
cassava4.1_023833m.g	scaffold04260	164426	166973	LRR
cassava4.1_000804m.g	scaffold04269	51734	54919	LRR-NB_ARC
cassava4.1_025174m.g	scaffold04269	57491	60085	LRR-NB_ARC
cassava4.1_025415m.g	scaffold04305	152272	155649	LRR
cassava4.1_026156m.g	scaffold04360	252367	253725	LRR
cassava4.1_031066m.g	scaffold04384	33245	34525	LRR
cassava4.1_007463m.g	scaffold04450	167549	169606	LRR
cassava4.1_026261m.g	scaffold04450	373404	378632	LRR
cassava4.1_004294m.g	scaffold04457	778086	782108	LRR
cassava4.1_005106m.g	scaffold04457	1224487	1227752	LRR
cassava4.1_009924m.g	scaffold04457	912889	914104	LRR
cassava4.1_003421m.g	scaffold04485	22773	27266	LRR
cassava4.1_033177m.g	scaffold04486	33818	37675	LRR-Pkinase
cassava4.1_021773m.g	scaffold04489	99838	103197	LRR-Pkinase
cassava4.1_023948m.g	scaffold04524	1912	2736	LRR
cassava4.1_030213m.g	scaffold04598	785	1142	LRR
cassava4.1_022172m.g	scaffold04627	213240	226448	LRR-NB_ARC
cassava4.1_007976m.g	scaffold04651	152250	155989	WRKY
cassava4.1_026029m.g	scaffold04717	124	3025	LRR
cassava4.1_003269m.g	scaffold04796	523249	527247	LRR
cassava4.1_025473m.g	scaffold04826	36051	38376	LRR-NB_ARC
cassava4.1_026821m.g	scaffold04826	5895	7016	NB_ARC
cassava4.1_000927m.g	scaffold04851	499634	502858	LRR-Pkinase
cassava4.1_003546m.g	scaffold04851	299650	305726	LRR
cassava4.1_009588m.g	scaffold04857	117841	120554	LRR
cassava4.1_029580m.g	scaffold04890	54039	57995	LRR-NB_ARC
cassava4.1_029941m.g	scaffold04932	9657	20690	LRR-NB_ARC
cassava4.1_029941m.g	scaffold04932	9657	20690	NB_ARC
cassava4.1_026675m.g	scaffold04937	1319	1771	TIR
cassava4.1_002362m.g	scaffold04953	152470	156151	LRR-Pkinase
cassava4.1_000970m.g	scaffold05000	23143	27876	LRR-Pkinase
cassava4.1_032461m.g	scaffold05009	134988	137571	LRR-Pkinase
cassava4.1_003958m.g	scaffold05019	199738	205967	LRR
cassava4.1_024471m.g	scaffold05126	40589	41750	LRR
cassava4.1_025772m.g	scaffold05126	44979	47442	LRR
cassava4.1_001236m.g	scaffold05133	56364	64042	LRR-Pkinase
cassava4.1_004309m.g	scaffold05144	106608	115768	LRR
cassava4.1_001910m.g	scaffold05161	330399	332828	LRR
cassava4.1_001747m.g	scaffold05162	405801	408903	LRR-NB_ARC
cassava4.1_005573m.g	scaffold05162	169335	171048	NB_ARC
cassava4.1_002087m.g	scaffold05209	18305	21941	LRR-Pkinase
cassava4.1_021633m.g	scaffold05214	518479	523303	LysM
cassava4.1_024148m.g	scaffold05230	196001	196798	LRR
cassava4.1_031410m.g	scaffold05230	204121	207467	LRR
cassava4.1_031941m.g	scaffold05230	209659	212769	LRR
cassava4.1_012196m.g	scaffold05310	58646	62797	LRR
cassava4.1_029612m.g	scaffold05310	49562	51399	LRR
cassava4.1_027553m.g	scaffold05363	97981	99915	LRR
cassava4.1_031915m.g	scaffold05363	148079	149956	LRR
cassava4.1_001861m.g	scaffold05375	88578	91416	LRR-Pkinase
cassava4.1_005361m.g	scaffold05396	38946	40538	LRR
cassava4.1_001890m.g	scaffold05432	407028	410733	LRR-Pkinase
cassava4.1_004520m.g	scaffold05432	169653	173009	LRR
cassava4.1_026773m.g	scaffold05459	87815	89495	LRR
cassava4.1_003247m.g	scaffold05465	41701	44967	LRR
cassava4.1_030651m.g	scaffold05469	755	5994	LRR
cassava4.1_025511m.g	scaffold05533	625	2303	LRR-Pkinase
cassava4.1_016104m.g	scaffold05545	47555	50257	LRR
cassava4.1_011495m.g	scaffold05566	22	1157	LRR
cassava4.1_021743m.g	scaffold05665	39114	40508	LRR
cassava4.1_023764m.g	scaffold05694	72015	75164	NB_ARC
cassava4.1_003011m.g	scaffold05780	349937	355873	LRR-Pkinase
cassava4.1_024408m.g	scaffold05780	245120	248736	LRR-Pkinase
cassava4.1_003700m.g	scaffold05782	68523	71220	LRR-Pkinase
cassava4.1_031339m.g	scaffold05806	42519	43607	LRR
cassava4.1_025780m.g	scaffold05815	56487	61525	LRR
cassava4.1_032357m.g	scaffold05836	22013	25481	LRR-Pkinase
cassava4.1_001694m.g	scaffold05843	16726	19917	LRR-Pkinase
cassava4.1_011696m.g	scaffold05843	146504	148035	WRKY
cassava4.1_022519m.g	scaffold05859	172987	177226	LRR-TIR-NB_ARC
cassava4.1_026756m.g	scaffold05859	602790	604742	LRR
cassava4.1_027671m.g	scaffold05859	196994	200521	LRR-Pkinase
cassava4.1_030828m.g	scaffold05859	575954	577213	LRR
cassava4.1_032605m.g	scaffold05873	10175	12560	WRKY
cassava4.1_000644m.g	scaffold05875	1328962	1332296	LRR-Pkinase
cassava4.1_001264m.g	scaffold05875	189666	193866	LRR-Pkinase
cassava4.1_002588m.g	scaffold05875	1294573	1303033	LRR-Pkinase
cassava4.1_004347m.g	scaffold05875	159408	161242	LRR
cassava4.1_004715m.g	scaffold05875	88055	94193	Pkinase-LysM
cassava4.1_008828m.g	scaffold05875	2172286	2173963	LRR
cassava4.1_022271m.g	scaffold05875	1811582	1815068	LRR
cassava4.1_025251m.g	scaffold05875	2391565	2394870	LRR-NB_ARC
cassava4.1_027765m.g	scaffold05875	2095549	2097327	LRR
cassava4.1_028995m.g	scaffold05875	164909	167758	LRR-NB_ARC
cassava4.1_031070m.g	scaffold05875	1021405	1023654	LRR-Pkinase
cassava4.1_022365m.g	scaffold05875	167790	170936	NB_ARC
cassava4.1_000593m.g	scaffold05926	27461	31417	LRR-NB_ARC
cassava4.1_000821m.g	scaffold05926	15797	18862	LRR-NB_ARC
cassava4.1_001224m.g	scaffold05938	225739	228661	LRR-Pkinase
cassava4.1_020980m.g	scaffold05938	86354	87511	WRKY
cassava4.1_002968m.g	scaffold05957	11957	14622	LRR-Pkinase
cassava4.1_001491m.g	scaffold05958	166226	168889	LRR
cassava4.1_021289m.g	scaffold05958	134558	135667	LRR
cassava4.1_025290m.g	scaffold05958	177062	177949	LRR
cassava4.1_032241m.g	scaffold05958	142879	143781	LRR
cassava4.1_033761m.g	scaffold05958	179080	179733	LRR
cassava4.1_003932m.g	scaffold05958	150289	154636	NB_ARC
cassava4.1_001459m.g	scaffold05979	325658	328519	LRR
cassava4.1_005166m.g	scaffold05979	55166	57323	LRR
cassava4.1_024681m.g	scaffold05979	320576	324419	LRR
cassava4.1_024748m.g	scaffold05979	1247	3145	LRR
cassava4.1_026685m.g	scaffold05979	10404	14402	LRR
cassava4.1_032181m.g	scaffold05979	241194	245252	LRR-NB_ARC
cassava4.1_033113m.g	scaffold05979	103127	105387	WRKY
cassava4.1_014781m.g	scaffold06011	290718	293297	LRR
cassava4.1_025681m.g	scaffold06011	297207	299093	LRR
cassava4.1_031163m.g	scaffold06016	13546	14535	LRR
cassava4.1_002127m.g	scaffold06028	132617	137078	LRR-Pkinase
cassava4.1_017208m.g	scaffold06028	403119	404529	WRKY
cassava4.1_024054m.g	scaffold06028	204294	206324	Pkinase-LysM
cassava4.1_002895m.g	scaffold06039	111558	114588	LRR-Pkinase
cassava4.1_003186m.g	scaffold06039	212	2267	LRR
cassava4.1_003791m.g	scaffold06039	194608	198668	LRR-Pkinase
cassava4.1_023021m.g	scaffold06039	149873	153226	LRR-Pkinase
cassava4.1_024847m.g	scaffold06039	215854	217137	LRR
cassava4.1_025137m.g	scaffold06039	81734	86876	LRR-Pkinase
cassava4.1_031896m.g	scaffold06042	49114	51943	LRR
cassava4.1_021231m.g	scaffold06050	99349	100197	WRKY
cassava4.1_027917m.g	scaffold06050	105342	107529	WRKY
cassava4.1_023968m.g	scaffold06054	95	3052	LRR-Pkinase
cassava4.1_008781m.g	scaffold06089	490434	491835	WRKY
cassava4.1_010398m.g	scaffold06089	251681	253588	WRKY
cassava4.1_021287m.g	scaffold06089	336927	338987	LRR-Pkinase
cassava4.1_021684m.g	scaffold06089	398362	401157	LRR
cassava4.1_024968m.g	scaffold06121	2506	3224	LRR
cassava4.1_026118m.g	scaffold06133	4831	7439	LRR
cassava4.1_013239m.g	scaffold06137	11932	17717	LRR
cassava4.1_021869m.g	scaffold06149	45602	46367	LysM
cassava4.1_023205m.g	scaffold06149	191978	196085	LRR-NB_ARC
cassava4.1_026208m.g	scaffold06149	186881	187597	LRR
cassava4.1_023205m.g	scaffold06149	191978	196085	NB_ARC
cassava4.1_001831m.g	scaffold06180	55207	65484	LRR-NB_ARC
cassava4.1_033994m.g	scaffold06238	80982	85474	LRR-NB_ARC
cassava4.1_022092m.g	scaffold06245	17	1474	LRR
cassava4.1_030745m.g	scaffold06247	7370	14386	LRR-Pkinase
cassava4.1_033985m.g	scaffold06255	2311	3704	LRR
cassava4.1_029419m.g	scaffold06269	1	1149	LRR
cassava4.1_004461m.g	scaffold06278	79089	84498	WRKY
cassava4.1_010900m.g	scaffold06278	653982	657400	LRR
cassava4.1_023145m.g	scaffold06278	461756	464271	WRKY
cassava4.1_023260m.g	scaffold06278	99059	100258	LRR-Pkinase
cassava4.1_025996m.g	scaffold06278	732753	736091	LRR-NB_ARC
cassava4.1_000325m.g	scaffold06314	146929	151260	LRR-NB_ARC
cassava4.1_000496m.g	scaffold06314	158928	162788	LRR-NB_ARC
cassava4.1_009930m.g	scaffold06314	287392	289414	LRR
cassava4.1_023963m.g	scaffold06314	235415	238303	LRR
cassava4.1_026070m.g	scaffold06314	32955	33790	LRR
cassava4.1_031367m.g	scaffold06314	51367	55499	LRR-NB_ARC
cassava4.1_003608m.g	scaffold06327	366800	369004	LRR
cassava4.1_033390m.g	scaffold06327	369585	372169	LRR
cassava4.1_027585m.g	scaffold06328	26453	31655	LRR
cassava4.1_027719m.g	scaffold06386	588	1594	TIR
cassava4.1_000639m.g	scaffold06407	325972	330435	LRR-NB_ARC
cassava4.1_027057m.g	scaffold06407	431421	434090	LRR-NB_ARC
cassava4.1_031700m.g	scaffold06407	424450	427750	LRR-NB_ARC
cassava4.1_033909m.g	scaffold06407	453927	458100	LRR-NB_ARC
cassava4.1_034017m.g	scaffold06407	470611	473235	LRR-NB_ARC
cassava4.1_033435m.g	scaffold06442	358	1906	LRR
cassava4.1_024920m.g	scaffold06469	1706	3571	LRR-NB_ARC
cassava4.1_024875m.g	scaffold06481	31444	35973	LRR
cassava4.1_025489m.g	scaffold06481	15214	17740	LRR
cassava4.1_027348m.g	scaffold06481	26346	27672	LRR
cassava4.1_011056m.g	scaffold06484	9858	11444	WRKY
cassava4.1_004649m.g	scaffold06512	1647247	1650467	LRR
cassava4.1_007131m.g	scaffold06512	8458	11479	LRR
cassava4.1_008123m.g	scaffold06512	587708	589175	LRR
cassava4.1_021460m.g	scaffold06512	721795	725205	LRR-Pkinase
cassava4.1_022572m.g	scaffold06512	350604	353147	LRR-NB_ARC
cassava4.1_023922m.g	scaffold06512	1067812	1072113	LRR-NB_ARC
cassava4.1_030549m.g	scaffold06528	10981	13313	LRR
cassava4.1_002564m.g	scaffold06550	488029	498555	LRR
cassava4.1_026614m.g	scaffold06550	588800	589120	LysM
cassava4.1_019144m.g	scaffold06554	108830	109533	WRKY
cassava4.1_005755m.g	scaffold06556	74198	80494	LRR-Pkinase
cassava4.1_026441m.g	scaffold06556	96650	98781	LRR-Pkinase
cassava4.1_030102m.g	scaffold06579	3403	5572	LRR-Pkinase
cassava4.1_002860m.g	scaffold06582	862726	868639	LRR-Pkinase
cassava4.1_012482m.g	scaffold06582	166435	167738	WRKY
cassava4.1_026266m.g	scaffold06582	784332	785524	WRKY
cassava4.1_031313m.g	scaffold06582	871741	874404	LRR-NB_ARC
cassava4.1_002481m.g	scaffold06598	329975	336088	LRR-Pkinase
cassava4.1_004331m.g	scaffold06598	271081	273620	WRKY
cassava4.1_021205m.g	scaffold06598	247341	248078	LRR
cassava4.1_026114m.g	scaffold06598	678262	679491	LRR
cassava4.1_022344m.g	scaffold06604	949	2433	LRR-NB_ARC
cassava4.1_000537m.g	scaffold06609	144870	148581	LRR-Pkinase
cassava4.1_005267m.g	scaffold06609	532363	538474	WRKY
cassava4.1_022583m.g	scaffold06612	155403	156830	LRR-NB_ARC
cassava4.1_000798m.g	scaffold06622	61589	65302	LRR-NB_ARC
cassava4.1_001857m.g	scaffold06631	711429	719746	LRR
cassava4.1_005169m.g	scaffold06631	772162	774797	LRR-Pkinase
cassava4.1_028970m.g	scaffold06631	744863	745331	LRR
cassava4.1_034388m.g	scaffold06631	706595	707894	LRR
cassava4.1_001696m.g	scaffold06650	5234	8947	LRR-NB_ARC
cassava4.1_023606m.g	scaffold06650	596920	602145	LRR-TIR-NB_ARC
cassava4.1_023684m.g	scaffold06650	637931	638413	TIR
cassava4.1_028330m.g	scaffold06650	32119	37794	LRR-TIR-NB_ARC
cassava4.1_028999m.g	scaffold06650	580063	583749	LRR-NB_ARC
cassava4.1_029084m.g	scaffold06650	644187	647756	LRR-NB_ARC
cassava4.1_001094m.g	scaffold06653	111313	120303	LRR-Pkinase
cassava4.1_003718m.g	scaffold06656	460452	464138	LRR-Pkinase
cassava4.1_003726m.g	scaffold06656	19747	28260	LRR
cassava4.1_008404m.g	scaffold06656	463410	466283	LRR
cassava4.1_026742m.g	scaffold06656	232238	233867	LRR
cassava4.1_031576m.g	scaffold06656	361223	365042	LRR
cassava4.1_000553m.g	scaffold06659	337868	341269	LRR-NB_ARC
cassava4.1_001041m.g	scaffold06659	207389	210535	LRR-NB_ARC
cassava4.1_024726m.g	scaffold06659	44608	47654	LRR-NB_ARC
cassava4.1_030313m.g	scaffold06659	323758	326763	LRR-NB_ARC
cassava4.1_031872m.g	scaffold06659	36507	37145	LRR
cassava4.1_032944m.g	scaffold06659	37254	40288	LRR-NB_ARC
cassava4.1_033608m.g	scaffold06683	223747	225479	LRR
cassava4.1_000663m.g	scaffold06688	321683	325144	LRR-Pkinase
cassava4.1_023549m.g	scaffold06688	192813	197819	LRR
cassava4.1_026823m.g	scaffold06688	335686	339154	LRR-Pkinase
cassava4.1_024073m.g	scaffold06694	3080	4612	LRR
cassava4.1_001963m.g	scaffold06697	50720	57763	LRR-Pkinase
cassava4.1_028831m.g	scaffold06700	69562	71708	LRR-Pkinase
cassava4.1_000811m.g	scaffold06701	292582	295886	LRR-Pkinase
cassava4.1_001242m.g	scaffold06701	188209	194790	LRR
cassava4.1_002979m.g	scaffold06701	533010	536284	LRR-Pkinase
cassava4.1_006356m.g	scaffold06701	311070	313226	LRR
cassava4.1_028814m.g	scaffold06701	331950	334908	LRR-Pkinase
cassava4.1_001439m.g	scaffold06705	18820	22366	LRR
cassava4.1_023325m.g	scaffold06705	169501	172779	LRR-NB_ARC
cassava4.1_031868m.g	scaffold06705	187175	190307	LRR-NB_ARC
cassava4.1_034269m.g	scaffold06705	180936	184227	LRR-NB_ARC
cassava4.1_008611m.g	scaffold06711	258341	262733	WRKY
cassava4.1_028994m.g	scaffold06711	428863	430192	WRKY
cassava4.1_029386m.g	scaffold06754	152927	154237	LRR
cassava4.1_032695m.g	scaffold06754	282530	289450	LRR-TIR-NB_ARC
cassava4.1_000947m.g	scaffold06782	36217	39517	LRR-Pkinase
cassava4.1_020958m.g	scaffold06786	9378	12362	LRR-Pkinase
cassava4.1_021480m.g	scaffold06788	57739	58904	LRR
cassava4.1_033286m.g	scaffold06788	41442	43874	LRR
cassava4.1_027732m.g	scaffold06795	132769	136695	LRR
cassava4.1_001116m.g	scaffold06814	326644	330143	LRR-Pkinase
cassava4.1_003656m.g	scaffold06814	620026	626980	LRR-Pkinase
cassava4.1_007752m.g	scaffold06814	508088	509823	WRKY
cassava4.1_032564m.g	scaffold06814	892528	895884	LRR-Pkinase
cassava4.1_015676m.g	scaffold06825	325630	326997	LRR
cassava4.1_025219m.g	scaffold06825	191655	193522	LRR-Pkinase
cassava4.1_030753m.g	scaffold06825	599538	602886	LRR-Pkinase
cassava4.1_021656m.g	scaffold06853	117494	117958	LysM
cassava4.1_003664m.g	scaffold06871	835220	838270	LRR-Pkinase
cassava4.1_029495m.g	scaffold06871	296185	298385	LRR-Pkinase
cassava4.1_032410m.g	scaffold06881	7673	9247	LRR
cassava4.1_031767m.g	scaffold06890	105559	107212	NB_ARC
cassava4.1_001043m.g	scaffold06908	183381	186278	LRR-NB_ARC
cassava4.1_001124m.g	scaffold06908	188936	191788	LRR-NB_ARC
cassava4.1_021796m.g	scaffold06908	178296	180163	LRR
cassava4.1_024722m.g	scaffold06908	226617	230420	LRR-NB_ARC
cassava4.1_030915m.g	scaffold06908	54084	56657	LRR
cassava4.1_034258m.g	scaffold06908	208127	211609	LRR-NB_ARC
cassava4.1_000244m.g	scaffold06914	205977	210461	LRR-NB_ARC
cassava4.1_000323m.g	scaffold06914	327741	331739	LRR-NB_ARC
cassava4.1_000967m.g	scaffold06914	1332061	1336054	LRR-Pkinase
cassava4.1_022389m.g	scaffold06914	618495	620016	LRR
cassava4.1_025453m.g	scaffold06914	832858	835068	LRR
cassava4.1_027368m.g	scaffold06914	235995	239954	LRR-NB_ARC
cassava4.1_028345m.g	scaffold06914	598383	600534	LRR-Pkinase
cassava4.1_032189m.g	scaffold06914	359445	361160	WRKY
cassava4.1_032714m.g	scaffold06914	168526	168822	LRR
cassava4.1_033128m.g	scaffold06914	248388	252677	LRR-NB_ARC
cassava4.1_003543m.g	scaffold06916	1730938	1734006	LRR
cassava4.1_029234m.g	scaffold06916	1226866	1228710	LRR
cassava4.1_030314m.g	scaffold06916	646343	648520	LRR-Pkinase
cassava4.1_030322m.g	scaffold06916	1222426	1223499	LRR
cassava4.1_022257m.g	scaffold06935	1365	1987	WRKY
cassava4.1_000534m.g	scaffold06948	154657	159514	LRR-TIR-NB_ARC
cassava4.1_033927m.g	scaffold06948	326789	330741	LRR
cassava4.1_023351m.g	scaffold06980	98801	101428	LRR-Pkinase
cassava4.1_007501m.g	scaffold06986	219379	220773	LRR
cassava4.1_017246m.g	scaffold06987	11621	12986	LRR
cassava4.1_018684m.g	scaffold06987	16362	17658	LRR
cassava4.1_010547m.g	scaffold07003	87579	88919	LRR
cassava4.1_016528m.g	scaffold07004	39102	40046	LRR
cassava4.1_033271m.g	scaffold07005	108127	109560	LRR
cassava4.1_000470m.g	scaffold07007	5342	9193	LRR-Pkinase
cassava4.1_000983m.g	scaffold07012	444698	447731	LRR-Pkinase
cassava4.1_001334m.g	scaffold07012	1259975	1264547	LRR-Pkinase
cassava4.1_001832m.g	scaffold07027	312859	315605	LRR-Pkinase
cassava4.1_011924m.g	scaffold07027	536868	539849	LRR
cassava4.1_021745m.g	scaffold07027	271062	272282	LRR
cassava4.1_003177m.g	scaffold07035	24395	29885	LRR-Pkinase
cassava4.1_030239m.g	scaffold07035	83632	84705	LRR
cassava4.1_032017m.g	scaffold07035	910534	911654	WRKY
cassava4.1_033635m.g	scaffold07035	490951	493690	LRR-Pkinase
cassava4.1_028977m.g	scaffold07052	1	903	WRKY
cassava4.1_029503m.g	scaffold07087	297609	299813	LRR-NB_ARC
cassava4.1_023232m.g	scaffold07106	236720	240078	LRR-NB_ARC
cassava4.1_032626m.g	scaffold07106	190823	194929	LRR-NB_ARC
cassava4.1_003591m.g	scaffold07171	112729	114953	LRR-Pkinase
cassava4.1_024006m.g	scaffold07171	153028	154584	LRR
cassava4.1_034154m.g	scaffold07204	30376	31539	LRR
cassava4.1_008568m.g	scaffold07238	96624	99136	LysM
cassava4.1_027458m.g	scaffold07296	73989	78359	LRR-Pkinase
cassava4.1_029757m.g	scaffold07301	346062	347038	WRKY
cassava4.1_003433m.g	scaffold07351	89363	94801	Pkinase-LysM
cassava4.1_022797m.g	scaffold07380	101565	103593	LRR-Pkinase
cassava4.1_001074m.g	scaffold07402	297399	300737	LRR-Pkinase
cassava4.1_022782m.g	scaffold07423	3291	6134	LRR-Pkinase
cassava4.1_031395m.g	scaffold07423	24188	26950	LRR-Pkinase
cassava4.1_000559m.g	scaffold07444	119161	122752	LRR-NB_ARC
cassava4.1_000645m.g	scaffold07444	386241	389516	LRR-NB_ARC
cassava4.1_013931m.g	scaffold07444	133134	133940	LRR-NB_ARC
cassava4.1_021049m.g	scaffold07444	125615	129230	LRR-NB_ARC
cassava4.1_022019m.g	scaffold07444	404070	407477	LRR
cassava4.1_022445m.g	scaffold07444	344931	346743	LRR
cassava4.1_030531m.g	scaffold07444	364970	367222	LRR-NB_ARC
cassava4.1_025590m.g	scaffold07444	327981	328715	NB_ARC
cassava4.1_000755m.g	scaffold07478	886471	890538	LRR-Pkinase
cassava4.1_003246m.g	scaffold07478	108265	111563	LRR
cassava4.1_003265m.g	scaffold07478	600994	604126	LRR-Pkinase
cassava4.1_030132m.g	scaffold07478	706320	708761	WRKY
cassava4.1_001318m.g	scaffold07488	131713	137116	LRR
cassava4.1_027184m.g	scaffold07494	45248	56978	LRR-NB_ARC
cassava4.1_026180m.g	scaffold07510	111965	117112	LRR-Pkinase
cassava4.1_000670m.g	scaffold07519	408482	411831	LRR-Pkinase
cassava4.1_001097m.g	scaffold07519	6422	9364	LRR-Pkinase
cassava4.1_003661m.g	scaffold07519	237007	243267	LRR-Pkinase
cassava4.1_004465m.g	scaffold07519	161519	163882	WRKY
cassava4.1_000765m.g	scaffold07520	613037	623755	LRR-Pkinase
cassava4.1_001111m.g	scaffold07520	287457	291822	LRR-Pkinase
cassava4.1_003459m.g	scaffold07520	108009	111501	LRR-Pkinase
cassava4.1_004516m.g	scaffold07520	2839679	2843107	LRR
cassava4.1_007503m.g	scaffold07520	1241114	1244315	LRR
cassava4.1_008075m.g	scaffold07520	1839511	1841036	LRR
cassava4.1_023757m.g	scaffold07520	1842278	1844188	LRR
cassava4.1_025604m.g	scaffold07520	2539559	2541157	LRR-NB_ARC
cassava4.1_029981m.g	scaffold07520	765376	767005	WRKY
cassava4.1_031069m.g	scaffold07520	205886	207464	LRR
cassava4.1_027226m.g	scaffold07527	8135	12748	LRR-Pkinase
cassava4.1_008041m.g	scaffold07536	38292	40423	WRKY
cassava4.1_002604m.g	scaffold07543	302376	307654	LRR-Pkinase
cassava4.1_001028m.g	scaffold07571	360029	367040	LRR-Pkinase
cassava4.1_012593m.g	scaffold07571	656975	658228	WRKY
cassava4.1_014297m.g	scaffold07571	762773	763974	WRKY
cassava4.1_021176m.g	scaffold07571	322902	325531	WRKY
cassava4.1_000748m.g	scaffold07595	264788	268321	LRR-NB_ARC
cassava4.1_001257m.g	scaffold07595	355768	358694	LRR-Pkinase
cassava4.1_033473m.g	scaffold07595	216170	220755	LRR-TIR-NB_ARC
cassava4.1_031234m.g	scaffold07610	91289	95332	LRR-NB_ARC
cassava4.1_033127m.g	scaffold07624	15072	15537	LRR
cassava4.1_021040m.g	scaffold07668	8	607	LRR
cassava4.1_034276m.g	scaffold07705	79072	80433	LRR
cassava4.1_030307m.g	scaffold07713	2943	5884	LRR
cassava4.1_027310m.g	scaffold07752	285	890	LRR
cassava4.1_030027m.g	scaffold07769	71	3862	LRR
cassava4.1_033946m.g	scaffold07769	8540	10317	LRR
cassava4.1_001023m.g	scaffold07778	288520	293089	LRR-Pkinase
cassava4.1_031760m.g	scaffold07778	149980	154680	LRR-TIR-NB_ARC
cassava4.1_021749m.g	scaffold07806	2441	5018	LRR
cassava4.1_001745m.g	scaffold07853	51510	55670	LRR-NB_ARC
cassava4.1_027794m.g	scaffold07853	111272	112891	LRR
cassava4.1_032577m.g	scaffold07853	40443	42743	LRR
cassava4.1_026617m.g	scaffold07853	99817	100488	NB_ARC
cassava4.1_000775m.g	scaffold07859	310145	318646	LRR
cassava4.1_000950m.g	scaffold07859	271030	278567	LRR-Pkinase
cassava4.1_003347m.g	scaffold07859	798889	800975	LRR-Pkinase
cassava4.1_031483m.g	scaffold07859	539800	540488	WRKY
cassava4.1_013941m.g	scaffold07861	4377	5351	LRR-NB_ARC
cassava4.1_005912m.g	scaffold07873	164300	167739	WRKY
cassava4.1_027816m.g	scaffold07891	66113	72400	LRR
cassava4.1_025021m.g	scaffold07917	90994	94395	LRR-Pkinase
cassava4.1_013816m.g	scaffold07996	125072	126115	LRR
cassava4.1_030395m.g	scaffold08001	33833	36074	WRKY
cassava4.1_001198m.g	scaffold08020	4707	8153	LRR-NB_ARC
cassava4.1_021010m.g	scaffold08022	306	4266	LRR-NB_ARC
cassava4.1_005344m.g	scaffold08030	80080	81675	LRR-NB_ARC
cassava4.1_022549m.g	scaffold08030	88221	89876	LRR-NB_ARC
cassava4.1_021560m.g	scaffold08037	39236	44124	LRR
cassava4.1_000058m.g	scaffold08044	165304	180049	LRR-NB_ARC
cassava4.1_034172m.g	scaffold08044	240559	248567	LRR
cassava4.1_024059m.g	scaffold08100	465820	468015	LRR
cassava4.1_030644m.g	scaffold08107	6670	9527	LRR
cassava4.1_031524m.g	scaffold08110	1	7298	LRR
cassava4.1_026748m.g	scaffold08124	167128	167839	LRR
cassava4.1_028195m.g	scaffold08146	51122	53032	LRR-Pkinase
cassava4.1_002984m.g	scaffold08154	155744	159031	LRR-Pkinase
cassava4.1_034119m.g	scaffold08163	54095	57166	LRR-NB_ARC
cassava4.1_020964m.g	scaffold08178	8582	10906	LRR
cassava4.1_034210m.g	scaffold08179	70363	71802	LRR
cassava4.1_025258m.g	scaffold08184	1536	3661	LRR-NB_ARC
cassava4.1_001752m.g	scaffold08219	87485	91609	LRR
cassava4.1_000696m.g	scaffold08265	171357	177616	LRR-Pkinase
cassava4.1_001009m.g	scaffold08265	2291327	2294346	LRR-NB_ARC
cassava4.1_001220m.g	scaffold08265	4065153	4073599	LRR
cassava4.1_003660m.g	scaffold08265	129782	136644	LRR-Pkinase
cassava4.1_003864m.g	scaffold08265	861593	870209	LRR-Pkinase
cassava4.1_004043m.g	scaffold08265	2537632	2542072	LRR
cassava4.1_016397m.g	scaffold08265	3820169	3823424	WRKY
cassava4.1_022263m.g	scaffold08265	3815133	3817334	LRR
cassava4.1_022510m.g	scaffold08265	4355210	4357279	LRR
cassava4.1_026913m.g	scaffold08265	2271374	2274232	LRR-NB_ARC
cassava4.1_027863m.g	scaffold08265	1639430	1640044	LRR
cassava4.1_032990m.g	scaffold08265	4628776	4632093	LRR-Pkinase
cassava4.1_034288m.g	scaffold08265	2283369	2286374	LRR-NB_ARC
cassava4.1_021364m.g	scaffold08275	5408	10605	LRR-Pkinase
cassava4.1_022307m.g	scaffold08287	115819	118596	LRR-Pkinase
cassava4.1_002949m.g	scaffold08301	163214	169204	LRR-Pkinase
cassava4.1_030106m.g	scaffold08301	244186	244939	TIR
cassava4.1_001059m.g	scaffold08315	90059	93434	LRR-Pkinase
cassava4.1_021898m.g	scaffold08316	398852	401767	LRR
cassava4.1_000624m.g	scaffold08359	1678416	1681949	LRR-Pkinase
cassava4.1_003688m.g	scaffold08359	749987	753087	LRR-Pkinase
cassava4.1_004929m.g	scaffold08359	2218663	2220806	WRKY
cassava4.1_005603m.g	scaffold08359	2325156	2328841	LRR-Pkinase
cassava4.1_007692m.g	scaffold08359	602322	604681	LRR
cassava4.1_021608m.g	scaffold08359	2243938	2245856	LRR
cassava4.1_030311m.g	scaffold08359	754546	756095	LRR
cassava4.1_031190m.g	scaffold08359	472433	480962	LRR
cassava4.1_001935m.g	scaffold08377	72134	74515	LRR-NB_ARC
cassava4.1_000585m.g	scaffold08446	551117	555144	LRR-TIR-NB_ARC
cassava4.1_004397m.g	scaffold08446	534071	548273	LRR
cassava4.1_007025m.g	scaffold08446	321322	323708	LRR
cassava4.1_026337m.g	scaffold08446	612046	614364	LRR
cassava4.1_031266m.g	scaffold08454	18509	19186	LRR
cassava4.1_001990m.g	scaffold08463	82720	87702	LRR-TIR
cassava4.1_026164m.g	scaffold08492	20565	22202	LRR
cassava4.1_034396m.g	scaffold08498	47395	49476	LRR
cassava4.1_027118m.g	scaffold08513	25	1200	LRR
cassava4.1_028457m.g	scaffold08513	3658	4425	LRR
cassava4.1_031899m.g	scaffold08563	7	733	LRR
cassava4.1_032304m.g	scaffold08563	1645	4171	LRR
cassava4.1_000728m.g	scaffold08617	57258	60484	LRR
cassava4.1_000803m.g	scaffold08617	120651	128420	LRR-Pkinase
cassava4.1_023057m.g	scaffold08617	25982	28876	LRR
cassava4.1_029564m.g	scaffold08617	168165	171158	LRR
cassava4.1_031360m.g	scaffold08617	17455	20262	LRR
cassava4.1_029301m.g	scaffold08622	17409	19141	LRR
cassava4.1_021279m.g	scaffold08673	51132	53216	LRR
cassava4.1_026485m.g	scaffold08673	55233	57359	LRR
cassava4.1_021384m.g	scaffold08686	615313	621020	LRR
cassava4.1_021980m.g	scaffold08686	862873	868139	LRR
cassava4.1_022484m.g	scaffold08686	817104	821608	LRR
cassava4.1_023632m.g	scaffold08686	611636	612746	LRR
cassava4.1_023879m.g	scaffold08686	565656	567091	LRR
cassava4.1_024420m.g	scaffold08686	582961	586051	LRR
cassava4.1_025115m.g	scaffold08686	543070	545038	LRR
cassava4.1_028742m.g	scaffold08686	798811	801415	LRR
cassava4.1_030243m.g	scaffold08686	791511	795245	LRR
cassava4.1_031485m.g	scaffold08686	547191	551867	LRR
cassava4.1_031679m.g	scaffold08686	570890	574427	LRR
cassava4.1_015963m.g	scaffold08757	280069	281951	LRR
cassava4.1_030813m.g	scaffold08757	484883	487072	LRR
cassava4.1_000548m.g	scaffold08799	766961	771217	LRR-Pkinase
cassava4.1_000840m.g	scaffold08818	12347	20186	LRR-Pkinase
cassava4.1_027893m.g	scaffold08836	13308	14029	NB_ARC
cassava4.1_001164m.g	scaffold08847	540682	544037	LRR-Pkinase
cassava4.1_023400m.g	scaffold08847	369143	371962	LRR
cassava4.1_028715m.g	scaffold08873	240661	243651	LRR
cassava4.1_028813m.g	scaffold08873	85220	88456	LRR-NB_ARC
cassava4.1_024080m.g	scaffold08877	75200	78094	LRR
cassava4.1_024976m.g	scaffold08884	30252	33215	LRR
cassava4.1_022591m.g	scaffold08910	63281	65131	LRR
cassava4.1_024019m.g	scaffold08910	189856	192594	LRR-NB_ARC
cassava4.1_024812m.g	scaffold08910	13207	15480	LRR
cassava4.1_031180m.g	scaffold08910	140635	142176	LRR
cassava4.1_032707m.g	scaffold08910	272169	274751	LRR
cassava4.1_021182m.g	scaffold08952	10905	12330	LRR
cassava4.1_031840m.g	scaffold08952	7017	8640	LRR
cassava4.1_021431m.g	scaffold09000	546351	550737	LRR
cassava4.1_022814m.g	scaffold09000	210485	211309	TIR
cassava4.1_024449m.g	scaffold09022	15334	16075	LRR
cassava4.1_034049m.g	scaffold09022	25962	26486	LRR
cassava4.1_003507m.g	scaffold09042	14108	16236	Pkinase-LysM
cassava4.1_023823m.g	scaffold09057	13662	15221	TIR
cassava4.1_011715m.g	scaffold09088	23083	26053	LRR
cassava4.1_001048m.g	scaffold09120	583571	590382	LRR-Pkinase
cassava4.1_011936m.g	scaffold09120	62859	64289	WRKY
cassava4.1_030238m.g	scaffold09120	5108	7282	LRR-Pkinase
cassava4.1_029173m.g	scaffold09151	690984	693170	LRR
cassava4.1_034192m.g	scaffold09151	743955	746003	LRR
cassava4.1_026182m.g	scaffold09180	368608	371775	WRKY
cassava4.1_029764m.g	scaffold09232	17946	25371	LRR
cassava4.1_027320m.g	scaffold09233	2452	3522	LRR
cassava4.1_027638m.g	scaffold09273	78	1607	LRR
cassava4.1_003714m.g	scaffold09274	17551	19413	Pkinase-LysM
cassava4.1_003732m.g	scaffold09274	15432	17291	Pkinase-LysM
cassava4.1_034148m.g	scaffold09274	12861	14795	Pkinase-LysM
cassava4.1_032393m.g	scaffold09294	11354	15037	TIR
cassava4.1_003371m.g	scaffold09298	253239	255202	LRR-NB_ARC
cassava4.1_001834m.g	scaffold09348	19955	24136	LRR
cassava4.1_033223m.g	scaffold09348	15865	16620	NB_ARC
cassava4.1_001107m.g	scaffold09360	310063	313533	LRR-Pkinase
cassava4.1_001331m.g	scaffold09360	92476	99479	LRR-Pkinase
cassava4.1_003422m.g	scaffold09360	199807	202016	LRR-Pkinase
cassava4.1_011680m.g	scaffold09360	273486	275435	WRKY
cassava4.1_021356m.g	scaffold09360	160371	171289	LRR-Pkinase
cassava4.1_002020m.g	scaffold09387	241525	245007	LRR-Pkinase
cassava4.1_011106m.g	scaffold09399	194689	196277	WRKY
cassava4.1_003827m.g	scaffold09410	89151	91716	LRR
cassava4.1_029930m.g	scaffold09415	9542	10323	LRR
cassava4.1_024731m.g	scaffold09421	6451	10308	LRR-NB_ARC
cassava4.1_029680m.g	scaffold09434	108141	111032	LRR
cassava4.1_001169m.g	scaffold09489	57626	61675	LRR-NB_ARC
cassava4.1_003520m.g	scaffold09489	177741	179747	LRR-NB_ARC
cassava4.1_022159m.g	scaffold09489	206284	209495	LRR-Pkinase
cassava4.1_025499m.g	scaffold09489	68754	69347	LRR
cassava4.1_025649m.g	scaffold09489	64889	66461	LRR
cassava4.1_031820m.g	scaffold09489	276996	279686	LRR-NB_ARC
cassava4.1_031950m.g	scaffold09489	11646	14177	LRR-NB_ARC
cassava4.1_001882m.g	scaffold09492	534097	537842	LRR
cassava4.1_004421m.g	scaffold09492	429578	442776	LRR
cassava4.1_032910m.g	scaffold09492	544713	546759	LRR
cassava4.1_033500m.g	scaffold09492	525330	528457	LRR
cassava4.1_034318m.g	scaffold09492	231721	233454	LRR
cassava4.1_004080m.g	scaffold09501	50297	52599	LRR-Pkinase
cassava4.1_006914m.g	scaffold09501	450496	452081	LRR-Pkinase
cassava4.1_007584m.g	scaffold09501	189196	191495	LRR
cassava4.1_034310m.g	scaffold09501	292003	293250	LRR
cassava4.1_002994m.g	scaffold09555	9	2332	LRR-NB_ARC
cassava4.1_034116m.g	scaffold09560	3401	6592	LRR-NB_ARC
cassava4.1_028467m.g	scaffold09565	531059	533863	LRR-NB_ARC
cassava4.1_032980m.g	scaffold09565	537670	540519	LRR-NB_ARC
cassava4.1_023949m.g	scaffold09570	127396	129364	LRR-Pkinase
cassava4.1_028237m.g	scaffold09576	164509	168579	LRR-NB_ARC
cassava4.1_032490m.g	scaffold09576	140977	150210	LRR-NB_ARC
cassava4.1_033236m.g	scaffold09576	115661	118530	LRR-NB_ARC
cassava4.1_032490m.g	scaffold09576	140977	150210	NB_ARC
cassava4.1_032116m.g	scaffold09607	79887	82397	LRR-Pkinase
cassava4.1_010257m.g	scaffold09631	107185	108287	LRR
cassava4.1_016045m.g	scaffold09631	94382	96672	LRR
cassava4.1_015949m.g	scaffold09702	339821	340893	WRKY
cassava4.1_028981m.g	scaffold09761	330608	332291	LRR
cassava4.1_031128m.g	scaffold09798	203885	208329	LRR-NB_ARC
cassava4.1_025993m.g	scaffold09798	231275	233458	NB_ARC
cassava4.1_000460m.g	scaffold09809	531977	536286	LRR-NB_ARC
cassava4.1_025227m.g	scaffold09809	70049	72414	LRR
cassava4.1_027172m.g	scaffold09809	29092	33198	LRR-NB_ARC
cassava4.1_029064m.g	scaffold09809	536793	538147	LRR
cassava4.1_000595m.g	scaffold09880	522142	525534	LRR-NB_ARC
cassava4.1_024521m.g	scaffold09880	266650	267059	LysM
cassava4.1_025756m.g	scaffold09880	505957	507375	LRR
cassava4.1_033957m.g	scaffold09880	771747	775064	LRR-Pkinase
cassava4.1_031458m.g	scaffold10015	34015	36609	LRR-Pkinase
cassava4.1_003077m.g	scaffold10021	64025	69319	LRR-Pkinase
cassava4.1_000426m.g	scaffold10045	411370	415096	LRR-NB_ARC
cassava4.1_024215m.g	scaffold10045	417296	420310	LRR-NB_ARC
cassava4.1_001181m.g	scaffold10173	664152	667237	LRR-Pkinase
cassava4.1_026099m.g	scaffold10173	876284	880468	LRR
cassava4.1_034159m.g	scaffold10173	481296	484703	LRR-Pkinase
cassava4.1_001296m.g	scaffold10217	186530	189585	LRR-NB_ARC
cassava4.1_005183m.g	scaffold10217	391960	400003	LRR
cassava4.1_021605m.g	scaffold10217	229117	229566	LRR
cassava4.1_025014m.g	scaffold10217	312166	313023	LRR-NB_ARC
cassava4.1_025665m.g	scaffold10217	331722	334433	LRR-NB_ARC
cassava4.1_026581m.g	scaffold10217	253288	255895	LRR-NB_ARC
cassava4.1_028445m.g	scaffold10217	208119	210548	LRR-NB_ARC
cassava4.1_029023m.g	scaffold10217	9714	11144	LRR
cassava4.1_029918m.g	scaffold10217	320486	323693	LRR-NB_ARC
cassava4.1_033705m.g	scaffold10217	325583	325807	LRR
cassava4.1_024887m.g	scaffold10235	230	2033	LRR
cassava4.1_024840m.g	scaffold10291	10	2061	LRR-NB_ARC
cassava4.1_000350m.g	scaffold10292	236593	240642	LRR-NB_ARC
cassava4.1_000573m.g	scaffold10292	90189	95467	LRR-TIR-NB_ARC
cassava4.1_005951m.g	scaffold10299	2360	5330	LRR
cassava4.1_027742m.g	scaffold10322	252574	255072	WRKY
cassava4.1_001417m.g	scaffold10493	577713	582336	LRR
cassava4.1_027947m.g	scaffold10493	188798	191709	LysM
cassava4.1_002609m.g	scaffold10504	143963	151452	LRR-Pkinase
cassava4.1_021676m.g	scaffold10521	11170	12096	NB_ARC
cassava4.1_029444m.g	scaffold10525	99542	103814	LRR-TIR-NB_ARC
cassava4.1_016469m.g	scaffold10526	93307	96775	TIR
cassava4.1_027701m.g	scaffold10526	181550	186444	LRR-NB_ARC
cassava4.1_028794m.g	scaffold10526	108128	111671	LRR-TIR
cassava4.1_028973m.g	scaffold10526	197243	197716	TIR
cassava4.1_029300m.g	scaffold10526	97495	103677	NB_ARC
cassava4.1_001632m.g	scaffold10560	70743	74997	LRR-NB_ARC
cassava4.1_010280m.g	scaffold10563	119486	120659	LRR
cassava4.1_022962m.g	scaffold10563	123623	124795	LRR
cassava4.1_025216m.g	scaffold10563	1320363	1324088	LRR-Pkinase
cassava4.1_001210m.g	scaffold10646	48380	52161	LRR-TIR-NB_ARC
cassava4.1_007699m.g	scaffold10646	109265	111355	LRR
cassava4.1_009831m.g	scaffold10646	4790	8083	TIR
cassava4.1_031642m.g	scaffold10646	15727	18715	LRR-TIR-NB_ARC
cassava4.1_001118m.g	scaffold10662	26537	29689	LRR-Pkinase
cassava4.1_003933m.g	scaffold10669	126221	128470	LRR-Pkinase
cassava4.1_001688m.g	scaffold10689	236338	238924	LRR-Pkinase
cassava4.1_003119m.g	scaffold10689	404814	409774	LRR-Pkinase
cassava4.1_034199m.g	scaffold10689	292969	296418	LRR-NB_ARC
cassava4.1_025658m.g	scaffold10694	14390	15377	LRR
cassava4.1_028146m.g	scaffold10694	7991	8914	LRR
cassava4.1_000944m.g	scaffold10695	249206	253804	LRR-TIR-NB_ARC
cassava4.1_029895m.g	scaffold10695	223415	226080	LRR
cassava4.1_032322m.g	scaffold10695	228617	235945	LRR-Pkinase
cassava4.1_012154m.g	scaffold10729	109107	110558	WRKY
cassava4.1_027942m.g	scaffold10729	113727	115432	WRKY
cassava4.1_014982m.g	scaffold10784	12109	13101	LRR
cassava4.1_022061m.g	scaffold10784	3047	3355	LRR
cassava4.1_027200m.g	scaffold10784	24342	25361	LRR
cassava4.1_028206m.g	scaffold10784	4496	5979	LRR
cassava4.1_028349m.g	scaffold10784	222	1348	LRR
cassava4.1_030028m.g	scaffold10784	35723	36567	LRR
cassava4.1_012006m.g	scaffold10813	118819	120187	LRR
cassava4.1_025725m.g	scaffold10829	50	1707	LRR-NB_ARC
cassava4.1_026423m.g	scaffold10842	2856	3593	LRR
cassava4.1_021930m.g	scaffold10867	995	4050	LRR
cassava4.1_024503m.g	scaffold10867	72588	74225	LRR
cassava4.1_026298m.g	scaffold10867	87497	89600	LRR-NB_ARC
cassava4.1_027241m.g	scaffold10867	133133	135814	LRR-NB_ARC
cassava4.1_028021m.g	scaffold10867	123049	126895	LRR
cassava4.1_032672m.g	scaffold10876	2200	3075	NB_ARC
cassava4.1_003530m.g	scaffold10899	45637	47850	LRR-Pkinase
cassava4.1_023499m.g	scaffold10927	183	4787	LRR
cassava4.1_000469m.g	scaffold10954	201098	205416	LRR-Pkinase
cassava4.1_015466m.g	scaffold10954	193689	196320	WRKY
cassava4.1_016594m.g	scaffold10954	23861	25493	WRKY
cassava4.1_009032m.g	scaffold10963	510579	512060	LRR
cassava4.1_033624m.g	scaffold11015	1574	2632	LRR
cassava4.1_027958m.g	scaffold11042	13073	13564	LysM
cassava4.1_027780m.g	scaffold11050	5538	7515	WRKY
cassava4.1_003570m.g	scaffold11052	32052	36299	LRR-Pkinase
cassava4.1_010307m.g	scaffold11106	430705	432163	LRR
cassava4.1_023037m.g	scaffold11106	750950	753073	LRR-NB_ARC
cassava4.1_023081m.g	scaffold11106	781901	784513	LRR-NB_ARC
cassava4.1_023493m.g	scaffold11106	817339	820146	LRR-NB_ARC
cassava4.1_023508m.g	scaffold11106	740074	743191	LRR-NB_ARC
cassava4.1_024413m.g	scaffold11106	855512	858484	LRR-NB_ARC
cassava4.1_025063m.g	scaffold11106	836782	839469	LRR-NB_ARC
cassava4.1_030608m.g	scaffold11106	847601	848758	LRR
cassava4.1_027594m.g	scaffold11107	107606	109427	LRR-Pkinase
cassava4.1_031978m.g	scaffold11170	180407	183639	LRR-NB_ARC
cassava4.1_032055m.g	scaffold11170	183931	184684	LRR
cassava4.1_032055m.g	scaffold11170	183931	184684	NB_ARC
cassava4.1_003001m.g	scaffold11179	29523	31826	LRR-Pkinase
cassava4.1_025648m.g	scaffold11230	12601	14407	LRR
cassava4.1_025927m.g	scaffold11242	100349	103957	LRR
cassava4.1_000658m.g	scaffold11243	53759	57117	LRR-Pkinase
cassava4.1_024001m.g	scaffold11251	26632	28740	WRKY
cassava4.1_025806m.g	scaffold11252	16834	20708	LRR-NB_ARC
cassava4.1_024277m.g	scaffold11252	557054	558079	NB_ARC
cassava4.1_000986m.g	scaffold11279	408925	412577	LRR-Pkinase
cassava4.1_014812m.g	scaffold11287	22154	23391	WRKY
cassava4.1_021672m.g	scaffold11293	11796	12782	NB_ARC
cassava4.1_000023m.g	scaffold11297	308778	320362	LRR-NB_ARC
cassava4.1_001061m.g	scaffold11297	169249	173917	LRR-Pkinase
cassava4.1_021358m.g	scaffold11321	4585	8664	LRR
cassava4.1_024552m.g	scaffold11340	61478	69751	LRR-Pkinase
cassava4.1_005605m.g	scaffold11341	800966	805076	WRKY
cassava4.1_025296m.g	scaffold11356	19969	21463	LRR
cassava4.1_031530m.g	scaffold11356	26778	28856	LRR-Pkinase
cassava4.1_025156m.g	scaffold11368	11547	12403	LRR
cassava4.1_001246m.g	scaffold11388	44896	47658	LRR-NB_ARC
cassava4.1_011867m.g	scaffold11425	259909	262385	LRR
cassava4.1_019634m.g	scaffold11425	518174	518746	LysM
cassava4.1_033556m.g	scaffold11425	299335	303246	LRR-Pkinase
cassava4.1_021972m.g	scaffold11433	52	1911	LRR-NB_ARC
cassava4.1_032237m.g	scaffold11446	3	2054	LRR-NB_ARC
cassava4.1_020884m.g	scaffold11454	8	1450	NB_ARC
cassava4.1_030698m.g	scaffold11464	48	1958	LRR-NB_ARC
cassava4.1_024090m.g	scaffold11480	1789	3468	LRR-NB_ARC
cassava4.1_026701m.g	scaffold11495	423070	425756	WRKY
cassava4.1_033313m.g	scaffold11527	26	817	NB_ARC
cassava4.1_028148m.g	scaffold11581	195833	197023	WRKY
cassava4.1_020948m.g	scaffold11635	177997	179967	LRR
cassava4.1_033116m.g	scaffold11657	1249	2856	LRR
cassava4.1_025624m.g	scaffold11668	82242	84818	LRR
cassava4.1_003841m.g	scaffold11689	106431	113497	LRR-Pkinase
cassava4.1_023214m.g	scaffold11689	40713	43101	LRR
cassava4.1_028488m.g	scaffold11746	245444	251035	LysM
cassava4.1_024454m.g	scaffold11759	140178	145891	LRR-Pkinase
cassava4.1_024568m.g	scaffold11759	44209	46441	LRR
cassava4.1_029466m.g	scaffold11759	135025	137470	LRR
cassava4.1_000930m.g	scaffold11784	28223	31900	LRR-Pkinase
cassava4.1_001386m.g	scaffold11786	151359	154888	LRR-Pkinase
cassava4.1_001571m.g	scaffold11786	157077	166789	LRR-NB_ARC
cassava4.1_023240m.g	scaffold11786	179970	181457	LRR-NB_ARC
cassava4.1_030025m.g	scaffold11824	29057	30280	LRR-Pkinase
cassava4.1_004481m.g	scaffold11834	136275	148821	LRR-Pkinase
cassava4.1_000331m.g	scaffold11897	310854	315982	LRR-TIR-NB_ARC
cassava4.1_000589m.g	scaffold11897	303673	308542	LRR-TIR-NB_ARC
cassava4.1_032150m.g	scaffold11897	394863	399374	LRR-TIR-NB_ARC
cassava4.1_034433m.g	scaffold11897	282408	286905	LRR-TIR-NB_ARC
cassava4.1_002063m.g	scaffold11993	10998	14502	LRR-Pkinase
cassava4.1_005346m.g	scaffold11998	1091899	1098302	LRR
cassava4.1_005830m.g	scaffold11998	1170422	1172277	LRR
cassava4.1_011038m.g	scaffold11998	359241	361642	WRKY
cassava4.1_019571m.g	scaffold11998	1262682	1267277	LRR
cassava4.1_029149m.g	scaffold11998	1559974	1561110	LRR
cassava4.1_032685m.g	scaffold11998	1783333	1784923	LRR
cassava4.1_025603m.g	scaffold12004	148187	151729	LRR-NB_ARC
cassava4.1_030041m.g	scaffold12041	4673	7611	LRR
cassava4.1_003316m.g	scaffold12078	9189	11469	LRR-NB_ARC
cassava4.1_026725m.g	scaffold12078	22545	23924	LRR
cassava4.1_030744m.g	scaffold12091	172896	182838	LRR
cassava4.1_025984m.g	scaffold12107	52600	53928	LRR
cassava4.1_022866m.g	scaffold12146	172707	176270	LRR
cassava4.1_028242m.g	scaffold12200	37	982	LRR
cassava4.1_024466m.g	scaffold12202	118312	120126	LRR
cassava4.1_004525m.g	scaffold12211	103328	105040	LRR-NB_ARC
cassava4.1_005083m.g	scaffold12211	100448	102073	LRR-NB_ARC
cassava4.1_007192m.g	scaffold12211	267643	269943	LRR
cassava4.1_024339m.g	scaffold12211	130071	134343	Pkinase-LysM
cassava4.1_030762m.g	scaffold12211	126376	128985	LRR
cassava4.1_006054m.g	scaffold12211	424027	426658	NB_ARC
cassava4.1_031828m.g	scaffold12212	76669	78695	LRR
cassava4.1_000962m.g	scaffold12216	125726	129191	LRR-Pkinase
cassava4.1_015440m.g	scaffold12231	65733	68378	WRKY
cassava4.1_025276m.g	scaffold12243	5496	6647	LRR
cassava4.1_025412m.g	scaffold12250	46457	47476	LRR
cassava4.1_032750m.g	scaffold12250	34	1470	LRR
cassava4.1_026248m.g	scaffold12263	26	1711	LRR-NB_ARC
cassava4.1_027520m.g	scaffold12292	243	1663	LRR-Pkinase
cassava4.1_001160m.g	scaffold12295	135972	143736	LRR-Pkinase
cassava4.1_002534m.g	scaffold12295	123833	131054	LRR-Pkinase
cassava4.1_033267m.g	scaffold12341	37260	40463	LRR-Pkinase
cassava4.1_026566m.g	scaffold12373	44814	47819	WRKY
cassava4.1_000849m.g	scaffold12416	197994	209061	LRR
cassava4.1_003193m.g	scaffold12416	284384	287430	LRR-Pkinase
cassava4.1_004100m.g	scaffold12439	182466	186732	LRR
cassava4.1_022977m.g	scaffold12439	14	1568	LRR-Pkinase
cassava4.1_031373m.g	scaffold12450	63414	65691	LRR
cassava4.1_004409m.g	scaffold12455	194782	197209	LRR
cassava4.1_000334m.g	scaffold12498	239575	244338	LRR-NB_ARC
cassava4.1_007663m.g	scaffold12498	250001	251393	LRR
cassava4.1_033280m.g	scaffold12498	497	898	LRR
cassava4.1_001941m.g	scaffold12525	838271	842939	LRR-Pkinase
cassava4.1_013825m.g	scaffold12525	803714	805008	LRR
cassava4.1_023448m.g	scaffold12525	847756	851849	LRR-Pkinase
cassava4.1_025790m.g	scaffold12525	853223	855579	LRR
cassava4.1_027624m.g	scaffold12525	921203	923492	LRR
cassava4.1_028691m.g	scaffold12525	885747	889535	LRR-Pkinase
cassava4.1_030732m.g	scaffold12594	11779	12441	LRR
cassava4.1_033058m.g	scaffold12601	87446	88894	LRR
cassava4.1_022347m.g	scaffold12607	5373	5684	LysM
cassava4.1_032336m.g	scaffold12651	23354	24074	LRR
cassava4.1_021298m.g	scaffold12690	49254	50156	WRKY
cassava4.1_000657m.g	scaffold12711	56711	60261	LRR-NB_ARC
cassava4.1_033422m.g	scaffold12751	15933	19142	LRR
cassava4.1_000322m.g	scaffold12753	32743	41921	LRR
cassava4.1_000708m.g	scaffold12794	617073	620895	LRR-Pkinase
cassava4.1_002880m.g	scaffold12794	536130	538193	LRR-NB_ARC
cassava4.1_003073m.g	scaffold12794	1496127	1500909	LRR-Pkinase
cassava4.1_007587m.g	scaffold12794	430585	433026	LRR
cassava4.1_014211m.g	scaffold12794	2224266	2229861	LRR
cassava4.1_027023m.g	scaffold12794	694958	697861	LRR
cassava4.1_027048m.g	scaffold12794	574611	577699	Pkinase-LysM
cassava4.1_029704m.g	scaffold12794	1540813	1541880	LRR
cassava4.1_029831m.g	scaffold12794	284438	286336	LRR-Pkinase
cassava4.1_032698m.g	scaffold12794	1580383	1582481	WRKY
cassava4.1_029345m.g	scaffold12815	9395	10700	LRR
cassava4.1_027914m.g	scaffold12903	129404	132484	LRR-Pkinase
cassava4.1_022295m.g	scaffold12923	3055	6799	LRR-Pkinase
cassava4.1_003180m.g	scaffold12946	596438	601316	LRR-Pkinase
cassava4.1_000468m.g	scaffold12962	140560	144910	LRR-NB_ARC
